# Supplementary material for: Multi-omics-based prediction of hybrid performance in canola
Source: Theor Appl Genet. 2021 Feb 1;134(4):1147–65. doi: 10.1007/s00122-020-03759-x (PMC7973648; doi:10.1007/s00122-020-03759-x)
Supplement: Supplementary file 3 — Supplementary material 3 (XLSX 8863 kb) [file 122_2020_3759_MOESM3_ESM.xlsx]

## Sheet: Data S2 - Legend
	Data S2. Comprehensive overview of prediction accuracies
	Spreadsheet 1 - Legend
	Spreadsheet 2 - Prediction of hybrid performance in the field
	Spreadsheet 3 - Prediction of parental line performance in the glasshouse
	Spreadsheet 4 - Prediction of hybrid performance in the glasshouse
	Spreadsheet 5 - Prediction using additive, dominance and epistatic relationship matrices
	Spreadsheet 6 - Prediction of heterosis
	P = parental phenotype data
	G = parental genomic data (SNPs)
	C = parental genomic data (CNVs)
	T = parental transcript data
	M = parental metabolite data
	gBLUP = (genomic) best linear unbiased prediction
	RKHS = reproducing kernel Hilbert space regression based on Gaussian kernels
	add = additive relationship matrix
	dom = dominance relationship matrix
	epi = second order epistatic (additive x additive) relationship matrix
	* = calculated based on SNP markers

## Sheet: Hybrids field
method:	gBLUP	gBLUP	gBLUP	gBLUP	gBLUP	gBLUP	gBLUP	gBLUP	gBLUP	gBLUP	gBLUP	gBLUP	RKHS	RKHS	RKHS	RKHS	RKHS	RKHS	RKHS	RKHS	RKHS	RKHS	RKHS	RKHS	gBLUP	gBLUP	gBLUP	gBLUP	gBLUP	gBLUP	gBLUP	gBLUP	gBLUP	gBLUP	gBLUP	gBLUP	RKHS	RKHS	RKHS	RKHS	RKHS	RKHS	RKHS	RKHS	RKHS	RKHS	RKHS	RKHS	gBLUP
data set:	G	C	GC	T	M	GT	GCT	GM	GCM	TM	GTM	GCTM	G	C	GC	T	M	GT	GCT	GM	GCM	TM	GTM	GCTM	G	C	GC	T	M	GT	GCT	GM	GCM	TM	GTM	GCTM	G	C	GC	T	M	GT	GCT	GM	GCM	TM	GTM	GCTM	G
trait:	seedling emergence	seedling emergence	seedling emergence	seedling emergence	seedling emergence	seedling emergence	seedling emergence	seedling emergence	seedling emergence	seedling emergence	seedling emergence	seedling emergence	seedling emergence	seedling emergence	seedling emergence	seedling emergence	seedling emergence	seedling emergence	seedling emergence	seedling emergence	seedling emergence	seedling emergence	seedling emergence	seedling emergence	seed yield	seed yield	seed yield	seed yield	seed yield	seed yield	seed yield	seed yield	seed yield	seed yield	seed yield	seed yield	seed yield	seed yield	seed yield	seed yield	seed yield	seed yield	seed yield	seed yield	seed yield	seed yield	seed yield	seed yield	seed oil yield
cv 1	0.210663	0.210943	0.210663	0.238353	0.232188	0.210983	0.21098	0.21624	0.216237	0.2398	0.216229	0.216206	0.203443	0.21278	0.203446	0.231891	0.229712	0.203452	0.203575	0.203452	0.203404	0.231893	0.203457	0.2034	0.218501	0.23857	0.238888	0.282117	0.18415	0.266932	0.238889	0.214642	0.235744	0.274347	0.262533	0.235744	0.232406	0.234294	0.247577	0.296433	0.191814	0.290436	0.247577	0.227021	0.24336	0.296433	0.284402	0.243139	0.427452
cv 2	0.314718	0.282153	0.29885	0.276888	0.303908	0.277316	0.277316	0.316926	0.304781	0.276886	0.277314	0.277314	0.314415	0.284242	0.303736	0.280665	0.305607	0.292837	0.292923	0.318062	0.307843	0.280671	0.292835	0.292959	0.31076	0.323957	0.331689	0.347193	0.290618	0.319347	0.330857	0.309729	0.330688	0.349298	0.320367	0.329839	0.320705	0.32915	0.344336	0.376472	0.311214	0.334406	0.344107	0.319739	0.343313	0.37647	0.335847	0.343087	0.483999
cv 3	0.201748	0.239976	0.201748	0.216617	0.197156	0.201753	0.201755	0.195017	0.195017	0.207598	0.195018	0.195018	0.189891	0.241279	0.189888	0.212315	0.195565	0.1899	0.189889	0.187406	0.187407	0.212324	0.187407	0.187407	0.282995	0.252162	0.294225	0.262376	0.239133	0.263804	0.277634	0.282861	0.293801	0.265402	0.264877	0.27842	0.296421	0.256421	0.308166	0.271037	0.269741	0.269365	0.280346	0.297368	0.308094	0.271037	0.271257	0.282069	0.435517
cv 4	0.221721	0.212397	0.221721	0.197332	0.23667	0.221721	0.221646	0.221721	0.221721	0.197331	0.221721	0.221618	0.216268	0.214159	0.216271	0.200976	0.23387	0.216277	0.216297	0.216269	0.216052	0.200978	0.216275	0.216475	0.306734	0.259165	0.320889	0.285542	0.189654	0.302559	0.31577	0.306218	0.320597	0.288656	0.303344	0.315423	0.323899	0.27356	0.337339	0.308169	0.216804	0.319861	0.332681	0.322405	0.336746	0.30817	0.320986	0.332636	0.419076
cv 5	0.241237	0.226542	0.241237	0.251408	0.244022	0.235477	0.235477	0.236727	0.236727	0.247761	0.232758	0.232758	0.242474	0.229134	0.242475	0.254187	0.253168	0.238991	0.238992	0.240882	0.24088	0.25419	0.237926	0.237926	0.295906	0.271312	0.31684	0.265166	0.245879	0.275422	0.28438	0.296198	0.316838	0.265166	0.275423	0.28438	0.319822	0.292655	0.341357	0.290189	0.275	0.300664	0.309967	0.319176	0.341729	0.29019	0.300665	0.309966	0.489761
cv 6	0.185607	0.166274	0.185606	0.148459	0.148016	0.185606	0.185606	0.169091	0.16909	0.146851	0.169087	0.169088	0.140885	0.159956	0.140886	0.137118	0.147296	0.14089	0.140891	0.129385	0.129385	0.137129	0.129386	0.129283	0.246338	0.218757	0.255949	0.226264	0.137351	0.243088	0.251925	0.245046	0.253332	0.230845	0.24494	0.252933	0.242989	0.226439	0.258045	0.251709	0.167379	0.256147	0.261978	0.244015	0.25786	0.25171	0.258483	0.262256	0.446999
cv 7	0.198532	0.239073	0.198532	0.278755	0.307002	0.195043	0.195043	0.198532	0.198532	0.278755	0.195044	0.195044	0.198987	0.242202	0.198984	0.264111	0.302314	0.194941	0.194932	0.198986	0.198985	0.264125	0.19494	0.19494	0.262675	0.212968	0.246361	0.260823	0.211312	0.254397	0.243296	0.257652	0.243413	0.262065	0.253301	0.241388	0.273609	0.231306	0.265305	0.279338	0.232357	0.265797	0.258665	0.269145	0.262389	0.279338	0.26499	0.257553	0.469744
cv 8	0.249098	0.233093	0.249098	0.205748	0.233922	0.221725	0.221724	0.250282	0.250282	0.206967	0.225313	0.225313	0.260763	0.236573	0.260765	0.206071	0.234435	0.239399	0.239397	0.260557	0.260558	0.206078	0.241667	0.241668	0.278772	0.296791	0.313892	0.317504	0.229256	0.295691	0.303889	0.263626	0.289477	0.309117	0.28143	0.287054	0.310791	0.324501	0.34976	0.344149	0.239851	0.334956	0.343082	0.288146	0.313577	0.344149	0.314868	0.317583	0.447327
cv 9	0.339843	0.339356	0.339843	0.348158	0.342067	0.339843	0.339843	0.345205	0.345205	0.345414	0.345207	0.345207	0.345798	0.344967	0.345796	0.345899	0.352091	0.345796	0.345797	0.346113	0.346113	0.345899	0.344313	0.343237	0.311921	0.343606	0.3543	0.282014	0.292247	0.284051	0.308027	0.311972	0.354299	0.282014	0.284051	0.308027	0.31415	0.344787	0.354112	0.299746	0.325991	0.295885	0.325735	0.318592	0.354106	0.299746	0.295885	0.325734	0.490654
cv 10	0.284995	0.253131	0.284995	0.267343	0.293908	0.284995	0.285034	0.284995	0.284995	0.267343	0.285006	0.28501	0.287853	0.257113	0.287853	0.261213	0.298566	0.287853	0.287853	0.287853	0.287853	0.261214	0.287853	0.287853	0.216969	0.323959	0.231429	0.241654	0.288748	0.234542	0.231429	0.216969	0.231429	0.241654	0.234542	0.231429	0.236489	0.326477	0.253626	0.255176	0.298276	0.252442	0.259218	0.23649	0.253627	0.255177	0.252443	0.259217	0.439221
cv 11	0.252007	0.259702	0.252	0.233577	0.304623	0.252018	0.252019	0.252021	0.252022	0.233575	0.252017	0.252021	0.277116	0.268163	0.277116	0.250375	0.308925	0.27713	0.277131	0.278729	0.278731	0.250377	0.278827	0.278875	0.26342	0.22434	0.271098	0.284264	0.219318	0.276356	0.273845	0.265922	0.271099	0.286924	0.277256	0.273875	0.298363	0.236752	0.29355	0.281124	0.215332	0.283934	0.270014	0.286687	0.296373	0.281124	0.285606	0.273405	0.510683
cv 12	0.264822	0.259902	0.264822	0.275689	0.291651	0.26683	0.266829	0.268219	0.26822	0.275689	0.269541	0.269552	0.239056	0.262568	0.239052	0.266228	0.281377	0.239069	0.239926	0.240459	0.240456	0.266249	0.240482	0.240479	0.398476	0.380726	0.425597	0.364247	0.246836	0.378983	0.39458	0.398476	0.425597	0.363796	0.37896	0.394401	0.374236	0.38063	0.407654	0.375493	0.276519	0.373849	0.396648	0.374237	0.407651	0.375493	0.373855	0.39639	0.503645
cv 13	0.356105	0.287912	0.324533	0.332003	0.322677	0.335382	0.311101	0.327246	0.315445	0.320285	0.322674	0.309215	0.350982	0.275857	0.330913	0.327306	0.321209	0.341577	0.322568	0.342873	0.331398	0.327305	0.335404	0.322013	0.317477	0.311876	0.347036	0.334076	0.272365	0.334731	0.347033	0.315911	0.347018	0.335616	0.333407	0.347023	0.347483	0.335397	0.377021	0.356898	0.296978	0.363591	0.375864	0.345413	0.377007	0.356898	0.364492	0.375877	0.482285
cv 14	0.217104	0.202721	0.217104	0.215732	0.179351	0.217104	0.217104	0.199101	0.199101	0.179351	0.199101	0.199105	0.227178	0.205782	0.227179	0.210033	0.186229	0.22718	0.22718	0.216752	0.216752	0.210034	0.216753	0.216752	0.38909	0.360918	0.403668	0.385997	0.259666	0.397724	0.411531	0.392424	0.403667	0.389553	0.399097	0.413363	0.401124	0.367047	0.413915	0.401989	0.257281	0.411865	0.423507	0.396995	0.414113	0.401987	0.411082	0.424605	0.564628
cv 15	0.268931	0.290805	0.268931	0.272297	0.250355	0.268839	0.268839	0.257765	0.257765	0.247777	0.257765	0.257765	0.265738	0.293477	0.26574	0.273203	0.243346	0.265738	0.265736	0.250998	0.250999	0.273203	0.250999	0.250999	0.334348	0.342046	0.358755	0.353823	0.261711	0.334496	0.35872	0.334916	0.359002	0.355085	0.335032	0.358981	0.353028	0.35281	0.378139	0.372505	0.28982	0.352958	0.378004	0.354136	0.378569	0.372505	0.354061	0.378484	0.485179
cv 16	0.268549	0.278548	0.268549	0.250858	0.294171	0.263265	0.263266	0.269863	0.269863	0.251052	0.264874	0.264875	0.279716	0.278587	0.279714	0.253001	0.300419	0.276127	0.276127	0.2803	0.280298	0.253011	0.276382	0.276373	0.214077	0.316676	0.242029	0.240924	0.247089	0.218976	0.232951	0.214756	0.241362	0.24236	0.219545	0.232554	0.244509	0.338291	0.276279	0.259614	0.274486	0.247279	0.263222	0.245512	0.275588	0.259614	0.248126	0.263106	0.424046
cv 17	0.201344	0.180133	0.201344	0.215323	0.170701	0.201344	0.20124	0.175355	0.175355	0.170701	0.175355	0.175355	0.211543	0.183253	0.211543	0.214683	0.182138	0.211543	0.211543	0.198884	0.198884	0.214683	0.198883	0.199824	0.332139	0.310897	0.344162	0.326771	0.273101	0.336473	0.344923	0.328716	0.340749	0.328116	0.335599	0.343938	0.334991	0.30494	0.339161	0.333705	0.289916	0.339294	0.343896	0.333223	0.336488	0.333704	0.339515	0.344213	0.486052
cv 18	0.227831	0.198135	0.227831	0.236498	0.242931	0.227831	0.227831	0.230661	0.230666	0.238761	0.230666	0.230665	0.228459	0.205756	0.22846	0.239542	0.251006	0.22846	0.228461	0.22871	0.228713	0.239546	0.228712	0.228716	0.331902	0.258783	0.311957	0.321522	0.273274	0.323907	0.311865	0.325757	0.311929	0.321878	0.321936	0.312236	0.35036	0.288951	0.343485	0.357542	0.281074	0.35477	0.345858	0.33867	0.340372	0.357542	0.349268	0.34296	0.48541
cv 19	0.218817	0.208573	0.218817	0.22636	0.230502	0.218817	0.218817	0.222817	0.222817	0.227316	0.222818	0.222817	0.215781	0.203074	0.215782	0.218842	0.236293	0.215782	0.215782	0.215782	0.215775	0.218841	0.215782	0.215761	0.247499	0.235477	0.253436	0.234424	0.135364	0.239804	0.249382	0.206591	0.237252	0.230043	0.227319	0.236109	0.280943	0.239731	0.280528	0.257384	0.159708	0.260929	0.269661	0.232483	0.262969	0.257384	0.252472	0.265836	0.456596
cv 20	0.188939	0.168174	0.188939	0.174032	0.18023	0.174032	0.174032	0.191246	0.191246	0.174031	0.174032	0.174032	0.208228	0.170265	0.208227	0.170969	0.183508	0.172435	0.172344	0.209437	0.209438	0.170965	0.172437	0.172345	0.269444	0.215856	0.26879	0.274164	0.188331	0.277188	0.264853	0.266865	0.259659	0.269199	0.27169	0.254894	0.276932	0.243371	0.291394	0.285616	0.195543	0.28298	0.298474	0.265736	0.280187	0.285616	0.275671	0.290234	0.489691
cv 21	0.187525	0.209348	0.176182	0.236006	0.279712	0.187525	0.176184	0.187526	0.176183	0.236002	0.187524	0.17618	0.208434	0.21197	0.195121	0.249125	0.287318	0.20844	0.195121	0.208432	0.195123	0.249142	0.208443	0.19513	0.238697	0.289871	0.250626	0.201529	0.293035	0.192848	0.202715	0.23944	0.250626	0.204723	0.193964	0.203446	0.266827	0.307264	0.282076	0.212951	0.296456	0.210002	0.222582	0.267213	0.282431	0.212951	0.212594	0.224651	0.404846
cv 22	0.231529	0.189498	0.231529	0.190198	0.227085	0.190199	0.190199	0.231529	0.231529	0.190198	0.190199	0.190211	0.229769	0.189055	0.229769	0.193991	0.22764	0.227714	0.227712	0.22977	0.22977	0.193992	0.227711	0.22771	0.323997	0.340817	0.347481	0.313426	0.258844	0.327338	0.336439	0.323996	0.347479	0.316997	0.328953	0.337944	0.340346	0.358532	0.367305	0.347477	0.284566	0.352756	0.362574	0.343181	0.36757	0.347477	0.355374	0.365029	0.556368
cv 23	0.227539	0.218852	0.227539	0.206692	0.229589	0.210029	0.210029	0.230705	0.230705	0.20731	0.210736	0.210736	0.249794	0.223858	0.249794	0.217676	0.236839	0.236102	0.236096	0.252247	0.252247	0.217677	0.237959	0.237954	0.285703	0.343217	0.327479	0.335487	0.24932	0.285704	0.327483	0.285703	0.32748	0.337959	0.285703	0.327484	0.310233	0.359439	0.352332	0.361719	0.259661	0.354205	0.366584	0.310233	0.352333	0.361719	0.354207	0.367977	0.474201
cv 24	0.192968	0.178351	0.192968	0.213253	0.184558	0.186013	0.186003	0.185722	0.185722	0.184544	0.180974	0.180988	0.195244	0.176441	0.195246	0.219985	0.192895	0.191121	0.191122	0.190569	0.190569	0.219982	0.187322	0.187352	0.357664	0.321389	0.378446	0.336681	0.265386	0.353784	0.361465	0.357664	0.378446	0.340375	0.353784	0.361465	0.360509	0.314552	0.375203	0.362454	0.289191	0.367309	0.368344	0.360509	0.375204	0.362454	0.367493	0.368347	0.507668
cv 25	0.201422	0.234399	0.201422	0.178459	0.238234	0.182321	0.182371	0.197314	0.197314	0.17575	0.180664	0.180814	0.230553	0.241001	0.230554	0.195721	0.243708	0.230019	0.230028	0.223874	0.223876	0.19573	0.223374	0.223375	0.36266	0.406112	0.395194	0.296373	0.281227	0.296373	0.296369	0.36266	0.395194	0.300061	0.300336	0.300371	0.376835	0.421225	0.414273	0.308145	0.308737	0.314975	0.314977	0.376835	0.414266	0.308145	0.316855	0.317046	0.446937
cv 26	0.207478	0.213234	0.207478	0.213775	0.229061	0.203291	0.203291	0.207482	0.207482	0.213775	0.203291	0.20329	0.225952	0.217298	0.225955	0.210236	0.238664	0.213184	0.213209	0.225954	0.225955	0.210243	0.213187	0.213209	0.177512	0.201016	0.197413	0.220398	0.229682	0.189148	0.197413	0.177512	0.197413	0.220398	0.189474	0.197413	0.195194	0.216645	0.216028	0.240674	0.241983	0.235091	0.216028	0.195195	0.216028	0.240674	0.23535	0.216029	0.346627
cv 27	0.268372	0.256284	0.268372	0.266535	0.272484	0.268372	0.268372	0.266536	0.266539	0.266686	0.26654	0.266296	0.284562	0.260381	0.284562	0.269104	0.285309	0.284563	0.284563	0.283911	0.283913	0.269108	0.283913	0.28391	0.358712	0.341156	0.37697	0.34128	0.280105	0.354247	0.366789	0.356145	0.37405	0.34301	0.354084	0.365933	0.351113	0.346171	0.371357	0.317832	0.299309	0.327304	0.343509	0.350944	0.369199	0.317832	0.328406	0.344268	0.494989
cv 28	0.227906	0.266392	0.225998	0.291668	0.273676	0.227903	0.225998	0.228073	0.226518	0.289709	0.228073	0.226519	0.233236	0.263944	0.231638	0.291176	0.282395	0.23324	0.231641	0.2336	0.232081	0.291194	0.233604	0.232084	0.288606	0.30523	0.305323	0.30026	0.182962	0.301118	0.308631	0.257854	0.278123	0.286911	0.286449	0.293558	0.299743	0.316533	0.318401	0.308231	0.208871	0.309134	0.316734	0.270777	0.294465	0.308231	0.297082	0.305669	0.515724
cv 29	0.240387	0.242462	0.240387	0.255536	0.23948	0.240389	0.240387	0.240387	0.240387	0.256188	0.240388	0.240388	0.2508	0.248988	0.2508	0.257681	0.248322	0.2508	0.2508	0.2508	0.2508	0.25768	0.2508	0.2508	0.288144	0.241985	0.301003	0.314408	0.171014	0.319067	0.301002	0.285837	0.30077	0.308721	0.314981	0.300769	0.311033	0.263503	0.326737	0.35178	0.189032	0.350192	0.344862	0.301276	0.321004	0.351781	0.341817	0.342845	0.429564
cv 30	0.214873	0.169481	0.194315	0.210861	0.210177	0.21581	0.195283	0.215135	0.201266	0.212365	0.21537	0.201264	0.22222	0.163779	0.200809	0.21309	0.22363	0.222227	0.200813	0.224509	0.205357	0.213103	0.22452	0.205357	0.270698	0.264648	0.301938	0.299749	0.250742	0.270454	0.27145	0.272107	0.301015	0.295685	0.270189	0.268899	0.290729	0.275481	0.316827	0.326284	0.273325	0.296292	0.292256	0.291717	0.315622	0.326284	0.295866	0.290629	0.458133
cv 31	0.264419	0.26426	0.264419	0.289529	0.251611	0.264419	0.264419	0.256593	0.256593	0.268001	0.256593	0.256593	0.279545	0.265579	0.279545	0.290063	0.260554	0.279545	0.279545	0.274174	0.274175	0.290064	0.274169	0.274174	0.337524	0.369054	0.365858	0.358078	0.273575	0.351597	0.364263	0.337524	0.365861	0.362183	0.351586	0.364266	0.34585	0.378671	0.375244	0.364165	0.281588	0.360882	0.373808	0.350166	0.375236	0.364165	0.361597	0.373808	0.467084
cv 32	0.275448	0.264637	0.274979	0.27944	0.247509	0.270511	0.270291	0.254938	0.254938	0.24968	0.256003	0.256003	0.295136	0.272154	0.294854	0.28489	0.257164	0.289483	0.289327	0.27631	0.276312	0.284889	0.276638	0.27664	0.29897	0.300988	0.319725	0.299724	0.19771	0.286045	0.307907	0.296204	0.320718	0.297996	0.288264	0.309445	0.320124	0.313998	0.343832	0.312444	0.203581	0.3061	0.329376	0.303487	0.336812	0.312443	0.302846	0.327359	0.468058
cv 33	0.261245	0.248535	0.261245	0.258942	0.230888	0.261245	0.260926	0.257673	0.257673	0.253908	0.257673	0.257673	0.279576	0.25571	0.279576	0.261092	0.232983	0.279577	0.279577	0.275495	0.275496	0.261091	0.27549	0.275498	0.278719	0.329214	0.308898	0.263046	0.240008	0.270167	0.271857	0.279623	0.309276	0.263817	0.274225	0.275514	0.287484	0.345077	0.321102	0.279131	0.261668	0.282824	0.2914	0.289767	0.321818	0.27913	0.288292	0.296716	0.514619
cv 34	0.171687	0.209101	0.171687	0.190884	0.20709	0.171717	0.171716	0.171687	0.171358	0.190884	0.171716	0.171716	0.186129	0.212736	0.186128	0.195956	0.211729	0.18613	0.185771	0.18613	0.18613	0.195957	0.186131	0.18618	0.256522	0.268013	0.27672	0.273781	0.199081	0.251002	0.271727	0.258121	0.27771	0.277874	0.252369	0.272652	0.255921	0.260359	0.276787	0.274053	0.229879	0.270539	0.269403	0.258498	0.278372	0.274053	0.273247	0.273387	0.427186
cv 35	0.27683	0.291737	0.27683	0.307188	0.238894	0.27683	0.27683	0.254076	0.254076	0.238895	0.254076	0.254076	0.269397	0.29302	0.269398	0.312573	0.240117	0.269397	0.269402	0.254709	0.254709	0.312574	0.254711	0.254712	0.283886	0.349474	0.31712	0.288812	0.273654	0.281957	0.29848	0.285309	0.317516	0.295951	0.284153	0.299182	0.28375	0.357289	0.321426	0.296445	0.302895	0.286771	0.305349	0.286095	0.322198	0.296445	0.287082	0.306565	0.443737
cv 36	0.299369	0.301035	0.299369	0.322352	0.336678	0.299369	0.299406	0.299369	0.299351	0.323855	0.299369	0.299406	0.316489	0.298778	0.316231	0.326072	0.338078	0.316488	0.31623	0.316489	0.316229	0.326082	0.316491	0.316231	0.282884	0.299972	0.323278	0.3091	0.286553	0.30966	0.32988	0.283741	0.323293	0.3091	0.309656	0.330103	0.298025	0.308408	0.336057	0.301781	0.308493	0.305577	0.326121	0.300762	0.336197	0.301781	0.305577	0.326121	0.435524
cv 37	0.277478	0.24314	0.277478	0.244556	0.249617	0.272111	0.272242	0.271371	0.271371	0.24601	0.270332	0.270334	0.274777	0.241942	0.274777	0.241556	0.255371	0.274401	0.2744	0.275198	0.275198	0.241559	0.275199	0.275319	0.384086	0.339926	0.394905	0.393506	0.285631	0.399285	0.394905	0.38433	0.395575	0.39453	0.398924	0.395574	0.399314	0.352294	0.410297	0.407911	0.31676	0.412006	0.41735	0.401008	0.411403	0.407911	0.412965	0.415427	0.487403
cv 38	0.239249	0.254194	0.23925	0.302211	0.242291	0.239249	0.239249	0.23414	0.23414	0.242291	0.234141	0.23414	0.264581	0.258508	0.264581	0.305117	0.248609	0.264581	0.264581	0.257796	0.257796	0.305117	0.257796	0.257796	0.237724	0.240781	0.265491	0.365234	0.297116	0.277887	0.286441	0.237724	0.265491	0.365234	0.27788	0.286428	0.253927	0.26325	0.282948	0.376361	0.285724	0.301165	0.310405	0.253927	0.28295	0.376361	0.301163	0.310407	0.461325
cv 39	0.314347	0.31426	0.314347	0.286294	0.279413	0.292984	0.292981	0.285472	0.285472	0.281043	0.285259	0.285259	0.322514	0.318046	0.322516	0.283568	0.287484	0.310475	0.310369	0.301106	0.301107	0.283592	0.300342	0.300341	0.375608	0.382893	0.387175	0.399061	0.333435	0.388737	0.387175	0.366035	0.387176	0.399061	0.366114	0.387175	0.373526	0.360547	0.374827	0.401789	0.334576	0.394177	0.374837	0.363388	0.374838	0.401789	0.393727	0.374836	0.562054
cv 40	0.323325	0.31345	0.323325	0.307533	0.326893	0.308501	0.308501	0.327211	0.327211	0.307533	0.310511	0.310511	0.351439	0.319717	0.351441	0.311048	0.331369	0.335874	0.335897	0.35423	0.35423	0.311047	0.339371	0.33938	0.254072	0.285635	0.282742	0.247098	0.198251	0.238153	0.250645	0.245979	0.276187	0.246604	0.235014	0.246833	0.251851	0.29528	0.282063	0.254284	0.220197	0.239556	0.25036	0.245128	0.275431	0.254283	0.237556	0.247141	0.461987
cv 41	0.224483	0.202597	0.222881	0.228984	0.196048	0.224483	0.22288	0.200549	0.200549	0.196054	0.200548	0.200548	0.213227	0.204597	0.213228	0.233943	0.202151	0.213228	0.213228	0.204895	0.204895	0.233944	0.204895	0.204895	0.35559	0.351255	0.366379	0.396415	0.297116	0.388633	0.366378	0.347077	0.362748	0.397858	0.38907	0.362749	0.373519	0.359765	0.381581	0.403308	0.307412	0.39921	0.391009	0.36353	0.375164	0.403308	0.398383	0.379979	0.585874
cv 42	0.22027	0.22736	0.22027	0.256786	0.239826	0.22027	0.22027	0.218883	0.218883	0.244788	0.218883	0.218883	0.251965	0.236234	0.251966	0.268312	0.247331	0.251966	0.251946	0.249259	0.249259	0.268312	0.249259	0.249259	0.406022	0.325138	0.40163	0.383962	0.317279	0.396687	0.40163	0.406019	0.40163	0.383962	0.396644	0.40163	0.412017	0.34753	0.417301	0.40312	0.346173	0.4104	0.423939	0.412016	0.417301	0.40312	0.410383	0.423698	0.526621
cv 43	0.181205	0.179165	0.181205	0.209496	0.217652	0.181206	0.181206	0.182105	0.182106	0.20915	0.182106	0.182104	0.167066	0.16278	0.167071	0.169677	0.211498	0.167072	0.16707	0.16743	0.167433	0.169691	0.167435	0.167673	0.362954	0.337163	0.376766	0.369329	0.264313	0.380046	0.377121	0.364404	0.376876	0.372894	0.381515	0.378127	0.384604	0.344538	0.394699	0.376877	0.29349	0.392222	0.396605	0.386584	0.39569	0.376877	0.393619	0.398127	0.517772
cv 44	0.322655	0.303028	0.322655	0.313652	0.289312	0.317994	0.317994	0.319012	0.319012	0.293588	0.313477	0.313477	0.335902	0.303621	0.335902	0.31048	0.296138	0.331057	0.331059	0.336487	0.336488	0.31048	0.330524	0.330522	0.344673	0.378724	0.366937	0.38686	0.296217	0.369332	0.372252	0.344087	0.366337	0.388769	0.370027	0.37335	0.352727	0.397131	0.378833	0.413711	0.326913	0.390618	0.396985	0.352024	0.377917	0.41371	0.391511	0.397667	0.49803
cv 45	0.216807	0.201148	0.216807	0.20731	0.236279	0.207301	0.207301	0.220545	0.220546	0.210982	0.210187	0.210187	0.181438	0.188163	0.18144	0.201347	0.236621	0.179126	0.179129	0.182917	0.18292	0.201355	0.180595	0.180591	0.341773	0.329183	0.35626	0.405232	0.316157	0.373962	0.35626	0.341773	0.35626	0.408342	0.373963	0.35626	0.345552	0.342977	0.366076	0.418091	0.334539	0.384017	0.378269	0.345552	0.366075	0.418091	0.384017	0.379932	0.475199
cv 46	0.263727	0.251118	0.263727	0.274868	0.226574	0.263727	0.263727	0.248051	0.248059	0.226567	0.248059	0.248059	0.265339	0.259195	0.265339	0.274899	0.224686	0.26534	0.26534	0.257025	0.257027	0.274898	0.257028	0.257027	0.252996	0.301692	0.289142	0.219191	0.176996	0.231932	0.231942	0.25367	0.286962	0.221035	0.232963	0.232974	0.243814	0.316858	0.286379	0.2257	0.17564	0.222482	0.222483	0.24	0.272238	0.2257	0.222298	0.222298	0.489435
cv 47	0.275317	0.271402	0.275317	0.281795	0.298962	0.269236	0.269236	0.278844	0.278844	0.28464	0.272244	0.272244	0.296062	0.276267	0.296063	0.288636	0.304875	0.290046	0.290046	0.299106	0.299106	0.288636	0.292893	0.292893	0.331345	0.339663	0.341811	0.402828	0.300368	0.335007	0.341781	0.335486	0.341927	0.399392	0.335949	0.341841	0.34662	0.345141	0.354135	0.415697	0.314183	0.397256	0.353866	0.353249	0.354567	0.415697	0.397106	0.354195	0.500271
cv 48	0.124828	0.143544	0.124828	0.147658	0.166681	0.126026	0.126027	0.125921	0.125921	0.147658	0.126828	0.126828	0.120479	0.146279	0.120479	0.147763	0.171569	0.12048	0.120397	0.120481	0.120479	0.147763	0.12048	0.120089	0.257944	0.265233	0.281303	0.264454	0.215496	0.266611	0.279442	0.254847	0.278401	0.264604	0.265239	0.276907	0.263536	0.270953	0.287674	0.262964	0.234645	0.261416	0.273537	0.262929	0.286238	0.262964	0.261677	0.272563	0.460136
cv 49	0.192011	0.147607	0.178846	0.209083	0.222783	0.192018	0.178849	0.192012	0.178852	0.209083	0.192019	0.178848	0.191954	0.137667	0.17791	0.218123	0.226107	0.191976	0.177904	0.191958	0.177916	0.21813	0.191972	0.17791	0.363637	0.28547	0.340705	0.318464	0.364535	0.33327	0.321586	0.363637	0.340705	0.318978	0.33327	0.321584	0.356722	0.290177	0.342451	0.323749	0.394881	0.3355	0.327041	0.357019	0.342449	0.323749	0.335503	0.327405	0.477271
cv 50	0.260292	0.223538	0.259519	0.240855	0.220165	0.24558	0.24564	0.233407	0.233407	0.227612	0.233405	0.233899	0.263499	0.221054	0.263499	0.247471	0.213115	0.263499	0.263499	0.234054	0.234054	0.247478	0.23404	0.234042	0.29845	0.239508	0.287263	0.249384	0.260368	0.262313	0.27173	0.29845	0.287262	0.25544	0.263855	0.272586	0.291001	0.243354	0.286706	0.249805	0.283379	0.256149	0.265331	0.291864	0.287001	0.249805	0.258032	0.266736	0.451155
cv 51	0.246397	0.23168	0.246397	0.256067	0.246989	0.246398	0.246398	0.252885	0.252884	0.246989	0.252886	0.252886	0.233628	0.223416	0.233632	0.216956	0.239404	0.23364	0.233639	0.238371	0.238371	0.216979	0.238371	0.238373	0.237273	0.264135	0.268333	0.260482	0.166568	0.233557	0.264951	0.228757	0.25661	0.260829	0.223184	0.253383	0.254363	0.274931	0.285475	0.291274	0.18926	0.268163	0.285466	0.245596	0.275701	0.291274	0.258332	0.275682	0.494219
cv 52	0.252611	0.261008	0.252611	0.250881	0.262204	0.252856	0.252857	0.247949	0.247949	0.246721	0.24795	0.247948	0.274177	0.267649	0.274178	0.262571	0.270876	0.27418	0.274178	0.268827	0.268827	0.262574	0.268827	0.268826	0.180645	0.247398	0.197239	0.201117	0.147582	0.182228	0.19154	0.180645	0.197237	0.201117	0.182228	0.191544	0.207443	0.255588	0.225344	0.229203	0.167656	0.213733	0.225593	0.207443	0.225344	0.229203	0.213734	0.225591	0.419889
cv 53	0.257886	0.225051	0.257886	0.154455	0.231688	0.154456	0.154977	0.247735	0.247735	0.158121	0.158124	0.158089	0.281569	0.232955	0.281569	0.162623	0.237543	0.179489	0.179495	0.272484	0.272479	0.162623	0.178645	0.178666	0.317938	0.272116	0.317852	0.331163	0.222111	0.335324	0.317144	0.318138	0.317645	0.32679	0.33085	0.315995	0.320614	0.273174	0.31648	0.33124	0.248136	0.329525	0.309735	0.322463	0.316562	0.33124	0.32541	0.30785	0.488151
cv 54	0.262411	0.250977	0.262411	0.280835	0.273001	0.258318	0.258318	0.266612	0.266612	0.277943	0.262592	0.262591	0.244997	0.248756	0.245007	0.28217	0.270221	0.241035	0.24104	0.247988	0.247988	0.282176	0.244369	0.244369	0.354139	0.340594	0.356522	0.355563	0.332722	0.351495	0.35284	0.354139	0.356522	0.358728	0.352762	0.353036	0.347565	0.360278	0.353732	0.360026	0.356014	0.345488	0.348482	0.347566	0.35435	0.360026	0.347354	0.349445	0.552603
cv 55	0.282961	0.268209	0.282961	0.300995	0.282839	0.282961	0.282962	0.278273	0.278272	0.2845	0.278272	0.278274	0.301892	0.270871	0.301902	0.305809	0.285628	0.301895	0.301903	0.295787	0.295796	0.305814	0.295791	0.29574	0.24372	0.223539	0.247894	0.300299	0.23443	0.263967	0.247894	0.24372	0.247893	0.300299	0.263678	0.247961	0.277958	0.240372	0.280628	0.330665	0.271847	0.305618	0.280628	0.277956	0.280629	0.330665	0.305581	0.280632	0.486666
cv 56	0.324802	0.271899	0.288634	0.33582	0.317089	0.323414	0.291425	0.319095	0.2973	0.317089	0.319101	0.297299	0.331216	0.277067	0.303013	0.337492	0.318707	0.329719	0.303808	0.326689	0.306247	0.337492	0.326689	0.306248	0.374219	0.391349	0.400058	0.415394	0.306041	0.388436	0.400058	0.373424	0.39866	0.412987	0.373424	0.39866	0.391279	0.408361	0.418851	0.433146	0.302281	0.432049	0.418853	0.387173	0.414615	0.433146	0.426909	0.414613	0.538694
cv 57	0.285367	0.260921	0.285367	0.260711	0.280076	0.261748	0.261748	0.281484	0.281484	0.254514	0.257642	0.257642	0.313511	0.267948	0.31351	0.272978	0.289728	0.292732	0.292727	0.308977	0.308979	0.272982	0.288212	0.288214	0.234213	0.20987	0.24104	0.220286	0.31158	0.205137	0.204076	0.234213	0.24104	0.220286	0.205137	0.204073	0.267555	0.225465	0.265861	0.240796	0.3248	0.237109	0.235838	0.267261	0.265861	0.240795	0.237104	0.235788	0.48686
cv 58	0.267656	0.258873	0.267656	0.265786	0.283517	0.257194	0.257194	0.274737	0.274737	0.267186	0.257194	0.257118	0.267384	0.250993	0.267387	0.269715	0.282737	0.260842	0.26084	0.272203	0.272204	0.269715	0.265445	0.265433	0.344432	0.340356	0.362252	0.386702	0.257251	0.36113	0.362247	0.342095	0.361843	0.387376	0.359317	0.361987	0.358681	0.351823	0.380757	0.409824	0.272559	0.392294	0.389967	0.352854	0.376312	0.409824	0.392061	0.393376	0.531597
cv 59	0.242589	0.282917	0.242589	0.277127	0.29992	0.242594	0.242591	0.242591	0.242558	0.276789	0.242606	0.242442	0.265461	0.288723	0.26546	0.284102	0.305675	0.265467	0.265467	0.266218	0.266219	0.284122	0.266225	0.266224	0.274897	0.258154	0.281146	0.325861	0.26517	0.302223	0.295423	0.277055	0.281146	0.328103	0.303315	0.295436	0.307991	0.275419	0.311381	0.342049	0.271752	0.329524	0.320793	0.309491	0.312914	0.342049	0.331655	0.322699	0.508304
cv 60	0.258213	0.277371	0.258213	0.255166	0.31764	0.246062	0.246062	0.258213	0.258213	0.255167	0.246062	0.246062	0.258681	0.278652	0.258684	0.251306	0.317033	0.244416	0.244416	0.25868	0.258482	0.251307	0.244416	0.244416	0.310762	0.350614	0.349389	0.365062	0.29622	0.341008	0.346872	0.310761	0.349389	0.368266	0.341009	0.346881	0.31496	0.35218	0.348225	0.364517	0.29564	0.344475	0.347431	0.324274	0.348226	0.364517	0.346935	0.347617	0.501143
cv 61	0.213308	0.19767	0.213308	0.192344	0.211544	0.212201	0.212172	0.21474	0.21474	0.193039	0.213487	0.213499	0.213202	0.196523	0.213202	0.189389	0.216942	0.213206	0.213206	0.213526	0.213528	0.1894	0.213535	0.213536	0.316673	0.326688	0.341193	0.33767	0.214128	0.337843	0.341193	0.316673	0.341194	0.341083	0.338294	0.341193	0.330711	0.344786	0.358786	0.345419	0.241175	0.352736	0.363545	0.330711	0.358788	0.345418	0.354209	0.364785	0.405853
cv 62	0.246828	0.259517	0.246828	0.249721	0.281098	0.246828	0.246828	0.250002	0.250002	0.24972	0.250004	0.250004	0.261712	0.262018	0.261712	0.240971	0.287265	0.261712	0.261712	0.263976	0.263976	0.240986	0.263976	0.264096	0.299219	0.310338	0.327616	0.319613	0.244068	0.319553	0.329882	0.291445	0.321161	0.315033	0.315192	0.325127	0.301612	0.315724	0.332272	0.306026	0.238693	0.308698	0.320991	0.28498	0.318697	0.306026	0.300933	0.312317	0.508644
cv 63	0.395942	0.316431	0.31804	0.350652	0.334047	0.350652	0.351241	0.334047	0.334058	0.336433	0.33535	0.338019	0.418472	0.323446	0.373161	0.360681	0.343013	0.360678	0.35721	0.351369	0.354009	0.360681	0.344811	0.343818	0.361574	0.361222	0.378161	0.340563	0.208133	0.34766	0.366685	0.32549	0.358456	0.331101	0.336962	0.356257	0.358743	0.378551	0.382236	0.347936	0.225602	0.352496	0.371498	0.327598	0.364149	0.347936	0.344503	0.362957	0.47115
cv 64	0.265272	0.243032	0.265272	0.241759	0.25292	0.247952	0.247946	0.267103	0.267107	0.24176	0.247933	0.247928	0.285607	0.25522	0.285607	0.245993	0.261912	0.277554	0.277598	0.285606	0.285607	0.245987	0.277525	0.277571	0.320195	0.310859	0.330992	0.27788	0.26809	0.290451	0.305754	0.323093	0.330994	0.281457	0.292068	0.306101	0.341705	0.324876	0.357023	0.288356	0.262283	0.29665	0.309291	0.330803	0.352142	0.288356	0.296222	0.306822	0.497009
cv 65	0.296073	0.312162	0.296073	0.305062	0.321659	0.296079	0.296079	0.296733	0.296733	0.305063	0.296748	0.296748	0.296393	0.313189	0.296395	0.279158	0.324488	0.2833	0.283353	0.296392	0.296397	0.279167	0.283254	0.283277	0.376005	0.267445	0.332143	0.292137	0.175691	0.304829	0.310675	0.335035	0.331748	0.293867	0.30518	0.31188	0.399279	0.290408	0.361663	0.331166	0.18915	0.342173	0.346145	0.341571	0.351806	0.331166	0.338037	0.345342	0.472615
cv 66	0.258494	0.232817	0.258494	0.241531	0.214663	0.245551	0.245551	0.226582	0.226582	0.216783	0.226837	0.226838	0.251806	0.233634	0.251806	0.244687	0.205206	0.24723	0.247232	0.224599	0.224598	0.244688	0.224391	0.224394	0.345811	0.397894	0.380499	0.409545	0.270201	0.369296	0.378529	0.330202	0.356765	0.386727	0.353746	0.357345	0.360602	0.412834	0.404221	0.443701	0.290396	0.392723	0.407533	0.341043	0.376726	0.443701	0.37351	0.385373	0.527164
cv 67	0.18711	0.217482	0.18711	0.209959	0.206291	0.186585	0.186585	0.181549	0.181549	0.19343	0.180982	0.18098	0.184223	0.207877	0.184225	0.211782	0.212804	0.184045	0.184047	0.180384	0.180383	0.211792	0.18033	0.180329	0.242215	0.172719	0.218399	0.243788	0.265281	0.241343	0.218399	0.242215	0.2184	0.244139	0.241343	0.218399	0.269469	0.187589	0.24198	0.283878	0.294134	0.278395	0.255422	0.273131	0.241981	0.283878	0.278394	0.255396	0.440018
cv 68	0.21204	0.215665	0.21204	0.205703	0.204758	0.21204	0.21204	0.206005	0.206015	0.201336	0.206005	0.206005	0.197639	0.215556	0.197639	0.191645	0.198564	0.197639	0.19764	0.1922	0.1922	0.191649	0.192201	0.190178	0.256909	0.270963	0.279784	0.244765	0.139025	0.247796	0.269669	0.255259	0.278661	0.245875	0.248314	0.26978	0.262829	0.292507	0.291554	0.284894	0.164132	0.274198	0.293422	0.26279	0.289869	0.284893	0.275294	0.293502	0.436872
cv 69	0.316429	0.30995	0.316429	0.334467	0.343438	0.316429	0.31643	0.316426	0.316427	0.341402	0.316428	0.316428	0.334897	0.319322	0.334899	0.342608	0.351525	0.334899	0.334905	0.334904	0.334904	0.342608	0.334902	0.338409	0.301646	0.325252	0.309065	0.341285	0.259328	0.327721	0.307663	0.304875	0.309065	0.344967	0.327697	0.307663	0.33287	0.347676	0.343932	0.368593	0.287033	0.36546	0.36802	0.33971	0.343933	0.368593	0.367604	0.368779	0.510697
cv 70	0.235078	0.196824	0.231859	0.219822	0.242151	0.234618	0.232779	0.235078	0.231862	0.219822	0.234616	0.232779	0.249349	0.195044	0.245868	0.223499	0.24558	0.249364	0.245896	0.249349	0.245868	0.223494	0.249364	0.245896	0.318159	0.283399	0.34029	0.330239	0.242621	0.342232	0.339082	0.318157	0.34029	0.330239	0.342213	0.339081	0.321114	0.291117	0.343425	0.356192	0.271374	0.353205	0.342834	0.321114	0.343425	0.356191	0.35315	0.342833	0.50474
cv 71	0.251827	0.187912	0.241817	0.234795	0.232567	0.251827	0.241818	0.251849	0.245761	0.235518	0.25185	0.245754	0.245725	0.186694	0.242408	0.237299	0.233449	0.245726	0.242418	0.246343	0.244067	0.23729	0.246344	0.244075	0.337194	0.283424	0.322186	0.271644	0.290388	0.278552	0.292316	0.337193	0.322186	0.271644	0.278552	0.292317	0.331868	0.292174	0.318738	0.29769	0.296758	0.302299	0.308404	0.341632	0.318741	0.297691	0.302299	0.308404	0.509661
cv 72	0.233271	0.228481	0.233271	0.25684	0.230446	0.23327	0.23327	0.23343	0.233346	0.247041	0.233331	0.23323	0.254976	0.238008	0.254976	0.265112	0.244571	0.254977	0.254977	0.254976	0.254954	0.265113	0.254977	0.254976	0.324301	0.343313	0.327339	0.352671	0.288499	0.344123	0.324769	0.324298	0.327339	0.35381	0.344123	0.324786	0.351205	0.365244	0.357048	0.390424	0.292731	0.379504	0.37067	0.33394	0.349495	0.390423	0.380898	0.369641	0.567873
cv 73	0.21301	0.181832	0.21301	0.225874	0.183996	0.21301	0.21301	0.199752	0.199752	0.183993	0.199752	0.199752	0.207377	0.176762	0.207379	0.219437	0.174599	0.207379	0.207316	0.187217	0.187217	0.219442	0.187217	0.187217	0.287141	0.245926	0.298474	0.29121	0.209397	0.273053	0.298474	0.287141	0.298475	0.293332	0.273047	0.298474	0.289522	0.261204	0.308431	0.314398	0.214906	0.279061	0.299933	0.285789	0.308438	0.314398	0.279763	0.29936	0.493549
cv 74	0.251174	0.210826	0.246752	0.230663	0.224722	0.235301	0.235323	0.247599	0.245267	0.229129	0.235451	0.235409	0.264112	0.219871	0.264113	0.239516	0.224616	0.2577	0.257586	0.259879	0.259879	0.239511	0.256024	0.256027	0.325429	0.278334	0.343851	0.297056	0.275197	0.297847	0.299907	0.325429	0.343851	0.297056	0.297847	0.299907	0.346113	0.292892	0.364064	0.331276	0.292942	0.331236	0.330326	0.346114	0.364051	0.331277	0.331236	0.330327	0.469299
cv 75	0.313806	0.295798	0.313806	0.300116	0.27438	0.306023	0.306022	0.274389	0.274291	0.275276	0.275258	0.275296	0.299778	0.285545	0.299782	0.300484	0.276442	0.299779	0.299782	0.292951	0.29295	0.300484	0.29295	0.29295	0.258434	0.265094	0.264605	0.28712	0.255765	0.263925	0.264607	0.258432	0.264605	0.290086	0.264144	0.264604	0.251759	0.264983	0.261376	0.294095	0.286246	0.272839	0.261371	0.251759	0.261376	0.294095	0.273002	0.261371	0.472105
cv 76	0.33201	0.284607	0.33201	0.294206	0.306811	0.301173	0.301173	0.325964	0.325964	0.294723	0.303818	0.303818	0.343162	0.286956	0.343162	0.301061	0.309907	0.326355	0.326351	0.339213	0.339213	0.30106	0.327105	0.327105	0.366324	0.345528	0.390092	0.352845	0.247962	0.360645	0.366354	0.358236	0.38923	0.357056	0.362624	0.369294	0.350977	0.348378	0.370774	0.337832	0.272694	0.344793	0.348245	0.340041	0.367909	0.337833	0.34705	0.3522	0.518755
cv 77	0.190245	0.218305	0.187097	0.222619	0.255797	0.190245	0.187093	0.191376	0.187871	0.225108	0.191383	0.187869	0.169868	0.218698	0.169049	0.206768	0.247337	0.169878	0.169049	0.171363	0.170584	0.206787	0.171363	0.170588	0.345896	0.347669	0.369817	0.359071	0.246909	0.327569	0.337852	0.345897	0.369817	0.359071	0.327569	0.337851	0.363203	0.366509	0.388201	0.367583	0.279888	0.333749	0.345046	0.363202	0.388202	0.367582	0.333749	0.345046	0.491126
cv 78	0.305815	0.373649	0.305815	0.30689	0.36568	0.299952	0.299952	0.305816	0.305815	0.306888	0.299952	0.299952	0.31889	0.378484	0.318889	0.306755	0.368082	0.315333	0.315332	0.31889	0.31889	0.30677	0.315354	0.315353	0.319761	0.269229	0.322939	0.338198	0.253279	0.339658	0.320162	0.319761	0.322938	0.340712	0.339679	0.320167	0.345553	0.290996	0.352126	0.331467	0.284927	0.345678	0.340367	0.345553	0.352117	0.331467	0.346126	0.341555	0.503308
cv 79	0.254497	0.290796	0.254497	0.27263	0.308536	0.255301	0.255304	0.255241	0.255241	0.273592	0.256085	0.256088	0.258948	0.296583	0.258948	0.270085	0.306065	0.259002	0.258986	0.259947	0.259942	0.27009	0.260014	0.259993	0.368035	0.33432	0.357384	0.411418	0.347985	0.374047	0.357385	0.368035	0.357384	0.411418	0.374034	0.357385	0.365954	0.350687	0.363142	0.418171	0.380685	0.372318	0.363145	0.365948	0.363143	0.418171	0.371956	0.363144	0.541333
cv 80	0.253883	0.244219	0.253883	0.244314	0.237514	0.253883	0.253883	0.253943	0.253949	0.244316	0.253955	0.253954	0.247898	0.247686	0.247897	0.243772	0.243698	0.247899	0.247897	0.247899	0.247897	0.24378	0.247899	0.247898	0.309677	0.399923	0.344906	0.321783	0.304047	0.304707	0.327609	0.309676	0.344907	0.323234	0.304707	0.327609	0.31529	0.412384	0.349066	0.318622	0.33139	0.307387	0.328772	0.315291	0.349065	0.318622	0.307387	0.328773	0.543348
cv 81	0.312588	0.285127	0.312588	0.304828	0.324753	0.311349	0.311349	0.312842	0.312842	0.304828	0.311349	0.311349	0.328481	0.290224	0.328479	0.304942	0.332219	0.326833	0.326831	0.328481	0.328481	0.304942	0.326831	0.326832	0.289575	0.263911	0.296572	0.409536	0.213163	0.293858	0.296572	0.288279	0.293371	0.393844	0.288282	0.293408	0.319924	0.275358	0.319781	0.406398	0.226219	0.35726	0.319784	0.313834	0.3098	0.406398	0.354183	0.309821	0.49681
cv 82	0.318195	0.302422	0.316505	0.330509	0.350579	0.318195	0.316504	0.318195	0.316505	0.330509	0.318035	0.316504	0.3306	0.310167	0.33047	0.341701	0.340999	0.330602	0.330469	0.330602	0.33047	0.341706	0.330601	0.33047	0.365864	0.368022	0.39258	0.396185	0.294637	0.395619	0.402861	0.36806	0.393406	0.393405	0.395777	0.404949	0.374013	0.376854	0.399809	0.406218	0.319155	0.402796	0.410259	0.37731	0.400386	0.406218	0.403002	0.411977	0.568083
cv 83	0.278072	0.251808	0.278072	0.245616	0.27565	0.261426	0.2614	0.277477	0.277478	0.247256	0.267819	0.267813	0.274994	0.257369	0.274995	0.253264	0.27377	0.274129	0.274129	0.273679	0.273679	0.253259	0.273176	0.273176	0.313185	0.318757	0.333971	0.321961	0.260409	0.335172	0.337893	0.313185	0.333973	0.321961	0.335205	0.33798	0.321266	0.332969	0.345617	0.326852	0.248847	0.340392	0.347782	0.314573	0.345618	0.326852	0.340426	0.347811	0.440736
cv 84	0.141758	0.13084	0.141758	0.166676	0.176807	0.141758	0.141758	0.141124	0.141124	0.165303	0.141124	0.141124	0.141178	0.128804	0.141177	0.171903	0.176296	0.14118	0.141177	0.138449	0.13845	0.17191	0.138449	0.138037	0.240172	0.181297	0.223916	0.277509	0.29404	0.248272	0.223916	0.240172	0.223916	0.277509	0.248263	0.223916	0.263659	0.208888	0.255492	0.310619	0.323689	0.27029	0.255491	0.263658	0.255492	0.310618	0.27063	0.255491	0.427676
cv 85	0.243329	0.244493	0.243329	0.246388	0.261741	0.243329	0.243329	0.245223	0.245223	0.247146	0.245225	0.245225	0.238422	0.231712	0.238421	0.244621	0.262845	0.238424	0.238421	0.239557	0.239556	0.244625	0.239557	0.239556	0.304061	0.338027	0.329749	0.304566	0.286805	0.314917	0.329753	0.30406	0.32975	0.305992	0.314952	0.329755	0.335535	0.355047	0.360358	0.33846	0.297801	0.349325	0.360357	0.335536	0.360357	0.33846	0.349496	0.360357	0.511298
cv 86	0.25597	0.250678	0.255459	0.213138	0.268852	0.215147	0.215148	0.258158	0.257728	0.213135	0.215148	0.215149	0.255371	0.250844	0.255376	0.212204	0.272136	0.226964	0.227064	0.255374	0.255374	0.212214	0.226961	0.227043	0.308875	0.364353	0.333891	0.319465	0.233914	0.322839	0.335172	0.308344	0.331541	0.324401	0.324374	0.334842	0.307895	0.37254	0.336165	0.337953	0.251994	0.328478	0.339672	0.3089	0.334869	0.337953	0.330707	0.340281	0.514069
cv 87	0.237163	0.200669	0.236729	0.238056	0.198317	0.237274	0.23684	0.215981	0.215981	0.198317	0.215981	0.215981	0.251404	0.201696	0.251404	0.242552	0.201615	0.251404	0.251404	0.235529	0.23553	0.242547	0.235526	0.23553	0.196714	0.174475	0.198557	0.217309	0.189255	0.210165	0.198557	0.19805	0.198598	0.221059	0.212313	0.198598	0.222036	0.185559	0.220788	0.239177	0.212788	0.23994	0.234215	0.224163	0.220812	0.239178	0.242706	0.237058	0.405825
cv 88	0.218378	0.185879	0.215847	0.249416	0.254699	0.218378	0.215846	0.218378	0.215845	0.249417	0.218378	0.215844	0.217769	0.177926	0.21258	0.260787	0.26231	0.217771	0.212577	0.217769	0.212581	0.260791	0.217768	0.212578	0.249715	0.175882	0.200835	0.202286	0.17801	0.207898	0.207329	0.253936	0.200835	0.203567	0.208615	0.207329	0.233042	0.179179	0.190892	0.213805	0.201603	0.215601	0.20785	0.239858	0.190894	0.213805	0.216193	0.207845	0.418838
cv 89	0.377032	0.371583	0.377032	0.385244	0.372697	0.377762	0.377762	0.37891	0.37891	0.385955	0.37933	0.37933	0.390735	0.376338	0.390734	0.384755	0.374616	0.390735	0.390693	0.392082	0.392081	0.384753	0.392092	0.392039	0.441111	0.351437	0.41562	0.393669	0.290363	0.397732	0.395777	0.44111	0.415619	0.394619	0.397959	0.395769	0.444786	0.359372	0.422755	0.409928	0.310842	0.426365	0.412453	0.444787	0.422763	0.409928	0.426357	0.412449	0.4716
cv 90	0.328688	0.318927	0.328688	0.341168	0.275952	0.328688	0.328688	0.292671	0.292672	0.275953	0.292664	0.292666	0.340068	0.320409	0.340068	0.344721	0.28109	0.340066	0.340066	0.320403	0.320402	0.344725	0.32041	0.325039	0.262594	0.25403	0.275915	0.245499	0.238988	0.254402	0.258762	0.243898	0.258676	0.245048	0.251691	0.255572	0.258001	0.265423	0.277924	0.266668	0.254794	0.266563	0.271865	0.237573	0.257002	0.266668	0.261842	0.266804	0.424746
cv 91	0.255836	0.249416	0.255836	0.244155	0.252943	0.24714	0.247139	0.259142	0.259142	0.245258	0.249714	0.24971	0.271383	0.253672	0.271383	0.241625	0.256369	0.265125	0.265127	0.273434	0.273434	0.241626	0.266926	0.266927	0.322763	0.325341	0.338767	0.361707	0.206218	0.351424	0.338767	0.283499	0.314745	0.335345	0.309877	0.314745	0.335331	0.332859	0.35044	0.36338	0.229473	0.363613	0.36506	0.297498	0.328386	0.36338	0.342086	0.346577	0.479004
cv 92	0.271452	0.247358	0.270034	0.25568	0.271769	0.271452	0.270034	0.270013	0.269774	0.253556	0.270018	0.269777	0.286602	0.253368	0.286602	0.26937	0.275843	0.286603	0.286603	0.284699	0.284699	0.269375	0.2847	0.284701	0.347195	0.339392	0.380263	0.31816	0.261599	0.340778	0.352867	0.347195	0.380263	0.318162	0.340786	0.3529	0.36262	0.35491	0.39889	0.344854	0.296952	0.361806	0.37543	0.362618	0.39889	0.344854	0.361808	0.375416	0.454548
cv 93	0.242296	0.24961	0.242296	0.264637	0.302855	0.242296	0.242296	0.242296	0.242296	0.264637	0.242296	0.242295	0.270572	0.2576	0.270573	0.273849	0.306896	0.270574	0.270574	0.270572	0.270573	0.273849	0.270574	0.270484	0.249556	0.233498	0.245503	0.304353	0.221925	0.282916	0.245503	0.249556	0.245503	0.306414	0.282928	0.245502	0.257434	0.249187	0.256835	0.31869	0.246148	0.293	0.28112	0.257434	0.256836	0.31869	0.292998	0.281139	0.433581
cv 94	0.301973	0.314862	0.301973	0.294979	0.309435	0.297651	0.297651	0.301973	0.301973	0.294979	0.297635	0.297632	0.325465	0.325291	0.325465	0.301789	0.319302	0.320169	0.320169	0.325466	0.325466	0.301787	0.320167	0.320171	0.324583	0.264516	0.330754	0.270987	0.135434	0.2868	0.292359	0.252475	0.280442	0.229202	0.241821	0.251674	0.344931	0.290743	0.354414	0.292192	0.157935	0.305599	0.312835	0.267625	0.29967	0.292192	0.259151	0.272308	0.449907
cv 95	0.245428	0.222649	0.245428	0.233995	0.266461	0.244941	0.244941	0.245428	0.245428	0.233996	0.244941	0.24494	0.260644	0.2262	0.260644	0.243723	0.270889	0.260646	0.260645	0.260644	0.260645	0.243708	0.260645	0.260646	0.306369	0.35289	0.332935	0.400837	0.370421	0.317485	0.332055	0.306369	0.332934	0.404279	0.317082	0.332055	0.313684	0.365847	0.346207	0.427193	0.401792	0.332303	0.34512	0.31368	0.346209	0.427193	0.332079	0.345115	0.478951
cv 96	0.28674	0.265831	0.28674	0.273342	0.262691	0.280124	0.280124	0.257636	0.257635	0.252553	0.254292	0.254292	0.287197	0.266622	0.287201	0.272854	0.259399	0.285336	0.285336	0.255498	0.2555	0.272876	0.254477	0.254482	0.332483	0.358062	0.356358	0.305293	0.251276	0.31085	0.31852	0.332483	0.356356	0.307451	0.311064	0.31906	0.344887	0.362075	0.37618	0.316828	0.284781	0.325453	0.33691	0.344888	0.376184	0.316828	0.325535	0.337372	0.513469
cv 97	0.287684	0.242433	0.281239	0.285177	0.273852	0.287684	0.281239	0.287765	0.282707	0.273854	0.287764	0.282707	0.302796	0.247996	0.299566	0.280448	0.283587	0.302798	0.299566	0.305017	0.302912	0.280451	0.305017	0.302912	0.292401	0.206228	0.278141	0.33265	0.256667	0.316589	0.278139	0.294921	0.279007	0.336981	0.319126	0.279004	0.269317	0.217097	0.272905	0.334609	0.272812	0.298407	0.272908	0.27766	0.275504	0.334609	0.301671	0.275498	0.461358
cv 98	0.310503	0.301054	0.310503	0.317941	0.285624	0.311376	0.311372	0.296877	0.296877	0.286161	0.296877	0.296877	0.329948	0.306609	0.329949	0.325286	0.294013	0.329956	0.329956	0.320721	0.320723	0.325285	0.320722	0.320721	0.305504	0.300044	0.308363	0.292311	0.245245	0.289218	0.294814	0.295205	0.300239	0.289851	0.284514	0.288771	0.316404	0.306394	0.317466	0.316728	0.26681	0.304222	0.302657	0.307941	0.310106	0.316728	0.301236	0.297302	0.54259
cv 99	0.333591	0.301537	0.328096	0.321275	0.329863	0.334386	0.328759	0.339262	0.336988	0.323963	0.339263	0.336988	0.342166	0.298031	0.336724	0.318673	0.340784	0.342168	0.336726	0.349253	0.34488	0.318694	0.349251	0.344883	0.346929	0.353232	0.365955	0.387368	0.37748	0.387455	0.365956	0.346929	0.365955	0.387951	0.387461	0.365956	0.360084	0.355209	0.374104	0.406478	0.369321	0.402748	0.405071	0.362204	0.374104	0.406478	0.404154	0.405323	0.539217
cv 100	0.2696	0.26562	0.2696	0.261644	0.27394	0.254573	0.254573	0.272882	0.272881	0.261468	0.256389	0.256389	0.284718	0.26667	0.28472	0.268018	0.265383	0.272226	0.272227	0.286897	0.286895	0.268017	0.274109	0.27411	0.341952	0.363866	0.369269	0.364507	0.288749	0.373791	0.369265	0.341952	0.369269	0.364506	0.373792	0.369156	0.363711	0.379153	0.392604	0.389162	0.317484	0.395614	0.40573	0.363711	0.392604	0.389162	0.395619	0.405821	0.420749
cv 101	0.273695	0.267205	0.273695	0.282367	0.286695	0.275743	0.275741	0.278322	0.278322	0.285346	0.279429	0.279429	0.28779	0.270405	0.287791	0.284054	0.291192	0.288345	0.288345	0.290277	0.290276	0.284068	0.290294	0.290294	0.199677	0.283702	0.215288	0.222341	0.150319	0.20383	0.209485	0.186053	0.198654	0.210978	0.190683	0.196098	0.214748	0.29091	0.235261	0.238712	0.180309	0.222415	0.23054	0.204253	0.219473	0.238712	0.211179	0.218749	0.396084
cv 102	0.274994	0.27647	0.274994	0.254839	0.300167	0.27113	0.271129	0.274668	0.274667	0.255624	0.270642	0.270642	0.283039	0.264893	0.283046	0.260916	0.309674	0.282202	0.2822	0.283094	0.283094	0.260935	0.282157	0.282156	0.229409	0.261802	0.253868	0.227051	0.249687	0.220873	0.236321	0.229409	0.253868	0.227051	0.220873	0.236322	0.246143	0.261993	0.266137	0.244242	0.270706	0.241181	0.255401	0.246144	0.266142	0.244242	0.241181	0.255401	0.424638
cv 103	0.270583	0.27482	0.270583	0.293261	0.306396	0.270591	0.270591	0.271755	0.271754	0.293742	0.271758	0.271758	0.26167	0.275513	0.261671	0.27432	0.305379	0.261678	0.261841	0.262374	0.262374	0.274352	0.26238	0.26238	0.263895	0.209832	0.250575	0.259388	0.185676	0.262098	0.24499	0.26108	0.242016	0.25453	0.256211	0.240514	0.265293	0.223185	0.263544	0.283835	0.18351	0.275289	0.262686	0.256738	0.245906	0.283835	0.267611	0.255492	0.37774
cv 104	0.34562	0.296152	0.3391	0.340181	0.349348	0.34562	0.339098	0.34562	0.3391	0.340181	0.34562	0.339098	0.358707	0.300063	0.357237	0.338331	0.361846	0.358707	0.357239	0.358706	0.357238	0.338332	0.358707	0.357235	0.305728	0.310274	0.317259	0.37154	0.276911	0.327762	0.317262	0.307762	0.317513	0.364921	0.329797	0.317513	0.334498	0.326657	0.342917	0.40839	0.250184	0.367941	0.355901	0.308826	0.320344	0.40839	0.356534	0.328139	0.533739
cv 105	0.225171	0.177824	0.225171	0.214637	0.186623	0.223343	0.223343	0.193007	0.193006	0.186622	0.193007	0.193007	0.232785	0.177628	0.232785	0.211584	0.182687	0.232419	0.232421	0.207517	0.207516	0.211584	0.207516	0.207514	0.242029	0.374602	0.284617	0.353101	0.334502	0.240083	0.28225	0.242029	0.284615	0.353101	0.240069	0.28225	0.254096	0.377092	0.304388	0.356123	0.3535	0.266824	0.300293	0.254096	0.304392	0.356122	0.266759	0.300293	0.384887
cv 106	0.181301	0.173953	0.181301	0.169139	0.180142	0.169896	0.169896	0.181301	0.181301	0.169139	0.169896	0.169896	0.175181	0.170409	0.175181	0.16522	0.174669	0.168615	0.168615	0.175181	0.175181	0.165221	0.16861	0.168609	0.286658	0.309903	0.308425	0.265444	0.179557	0.277467	0.289571	0.278294	0.302179	0.268498	0.278019	0.290027	0.297999	0.325611	0.323694	0.28787	0.200498	0.29614	0.309962	0.289394	0.315933	0.287871	0.296228	0.309886	0.493806
cv 107	0.251854	0.250614	0.251854	0.237229	0.249901	0.2413	0.241217	0.255331	0.255331	0.23723	0.255646	0.255806	0.269982	0.255362	0.269986	0.243405	0.254129	0.269985	0.269985	0.2727	0.272684	0.243411	0.272669	0.272678	0.390816	0.313127	0.376854	0.36171	0.284308	0.372288	0.374958	0.390816	0.376852	0.365885	0.374417	0.374965	0.391409	0.328324	0.386054	0.373051	0.312401	0.380719	0.386399	0.392933	0.386054	0.373052	0.383587	0.387039	0.52174
cv 108	0.200428	0.17888	0.200428	0.175321	0.199478	0.177774	0.177749	0.199454	0.199116	0.175897	0.179705	0.178175	0.214149	0.18286	0.214149	0.177089	0.206762	0.201377	0.201381	0.214333	0.21433	0.177087	0.203292	0.203292	0.335121	0.310989	0.354045	0.329141	0.215728	0.348556	0.354047	0.332215	0.350173	0.315605	0.331134	0.350173	0.322215	0.304183	0.340694	0.34074	0.242477	0.352372	0.359556	0.321358	0.338917	0.34074	0.344015	0.354242	0.426476
cv 109	0.202777	0.220358	0.202777	0.226067	0.215712	0.202777	0.202777	0.20283	0.20283	0.215712	0.20283	0.20283	0.212185	0.21694	0.212187	0.227989	0.219913	0.212184	0.212188	0.210504	0.210506	0.227995	0.210505	0.210503	0.288841	0.342923	0.313055	0.262056	0.240102	0.267466	0.279265	0.292316	0.313524	0.259437	0.265075	0.275192	0.297113	0.352462	0.326147	0.275073	0.256297	0.277384	0.289756	0.302816	0.326506	0.275072	0.27538	0.285569	0.512676
cv 110	0.239521	0.213359	0.239521	0.253501	0.269659	0.239477	0.239477	0.239521	0.239521	0.253501	0.239479	0.239478	0.245524	0.220059	0.245525	0.253138	0.26999	0.243164	0.243163	0.245525	0.245525	0.253138	0.243163	0.243163	0.379521	0.302445	0.364267	0.339596	0.207873	0.34168	0.35764	0.348741	0.350346	0.333808	0.333808	0.352268	0.396744	0.312254	0.366655	0.359826	0.222254	0.359826	0.372464	0.354819	0.353915	0.359826	0.352778	0.369032	0.544227
cv 111	0.296802	0.295021	0.296802	0.299584	0.320127	0.296802	0.296802	0.296802	0.296802	0.299583	0.296802	0.296802	0.311417	0.297699	0.31142	0.310872	0.329091	0.311425	0.311425	0.311418	0.311418	0.310875	0.311424	0.311423	0.362941	0.367954	0.374276	0.425842	0.338052	0.395043	0.374276	0.362941	0.374276	0.425842	0.3949	0.374276	0.389194	0.379867	0.400146	0.445848	0.354689	0.424363	0.400149	0.394004	0.400146	0.445848	0.424761	0.400149	0.512999
cv 112	0.279704	0.286148	0.279704	0.252176	0.30411	0.258557	0.258584	0.280777	0.280774	0.252177	0.258616	0.258646	0.286371	0.287946	0.286374	0.261831	0.301069	0.285833	0.285832	0.287416	0.287419	0.261844	0.286681	0.286674	0.328448	0.25089	0.29278	0.315877	0.258246	0.327551	0.289803	0.326955	0.294651	0.317112	0.326936	0.292922	0.332399	0.251164	0.290596	0.32344	0.223175	0.330623	0.287947	0.31006	0.293236	0.32344	0.327801	0.291057	0.48396
cv 113	0.32678	0.337153	0.326779	0.366135	0.33237	0.326787	0.326787	0.314688	0.314688	0.335822	0.314688	0.314688	0.34116	0.336798	0.34116	0.362448	0.330552	0.341167	0.341236	0.32298	0.322979	0.362481	0.322978	0.322978	0.205201	0.268377	0.236406	0.277887	0.133288	0.205201	0.236407	0.198838	0.228236	0.274362	0.198835	0.228267	0.235041	0.292751	0.270505	0.287479	0.15141	0.279041	0.291156	0.223319	0.253761	0.287479	0.270177	0.284465	0.419722
cv 114	0.197694	0.206441	0.197695	0.211749	0.226655	0.1999	0.199899	0.197697	0.197497	0.211749	0.199896	0.1999	0.199486	0.213998	0.199484	0.220349	0.235001	0.199494	0.199671	0.199487	0.199484	0.220346	0.199493	0.199538	0.204933	0.219503	0.219257	0.195091	0.135674	0.198401	0.215413	0.175357	0.19081	0.177358	0.178335	0.193251	0.211406	0.239838	0.233322	0.210363	0.162293	0.209331	0.228074	0.183549	0.20333	0.210363	0.189515	0.206151	0.504277
cv 115	0.266955	0.248329	0.262579	0.256598	0.305019	0.266963	0.262579	0.266956	0.262579	0.256598	0.266962	0.262579	0.24502	0.24864	0.244696	0.262458	0.311289	0.245041	0.244689	0.245023	0.244696	0.262473	0.245025	0.244689	0.396126	0.339281	0.39589	0.369614	0.316431	0.376021	0.375198	0.3929	0.39677	0.372243	0.377755	0.377258	0.405756	0.335829	0.394632	0.385871	0.331682	0.39081	0.388028	0.40197	0.395965	0.385872	0.393005	0.3906	0.551662
cv 116	0.162482	0.138817	0.162482	0.193244	0.175244	0.162482	0.162176	0.165983	0.165983	0.192028	0.165983	0.165983	0.165991	0.133712	0.165992	0.198873	0.181747	0.165995	0.165992	0.168878	0.168875	0.198874	0.168876	0.168876	0.324481	0.359106	0.344168	0.332518	0.283195	0.318212	0.336158	0.324481	0.344168	0.336462	0.318212	0.33615	0.345392	0.36493	0.363494	0.346597	0.307493	0.335405	0.353421	0.345392	0.363494	0.346597	0.336498	0.353418	0.462505
cv 117	0.172665	0.158021	0.172665	0.162962	0.180567	0.162206	0.162205	0.172666	0.172666	0.162963	0.162205	0.162205	0.180221	0.162428	0.180223	0.171446	0.188601	0.173206	0.173206	0.180222	0.180223	0.171447	0.173206	0.173206	0.330009	0.231558	0.308455	0.305809	0.194137	0.318137	0.309177	0.32373	0.308264	0.30904	0.319581	0.311221	0.332929	0.242441	0.315093	0.336671	0.220272	0.342379	0.314641	0.329737	0.314921	0.336671	0.344344	0.314539	0.518937
cv 118	0.24891	0.282243	0.24891	0.227568	0.275848	0.227698	0.227698	0.247984	0.247984	0.228524	0.23003	0.23003	0.254946	0.281598	0.254949	0.210173	0.280033	0.227976	0.227975	0.252576	0.252577	0.21019	0.230614	0.230614	0.344088	0.308972	0.34622	0.309831	0.204718	0.325235	0.34622	0.298821	0.30775	0.294373	0.311821	0.307751	0.365799	0.323162	0.369157	0.332611	0.233349	0.344027	0.348516	0.316613	0.328576	0.33261	0.325099	0.329484	0.52476
cv 119	0.242087	0.191613	0.242087	0.264173	0.256261	0.242087	0.242087	0.244813	0.244817	0.257855	0.244815	0.244816	0.265575	0.199311	0.265575	0.269364	0.263151	0.265575	0.265575	0.267706	0.267692	0.269364	0.267705	0.267418	0.316521	0.315679	0.342338	0.256035	0.163278	0.274062	0.295051	0.298835	0.329102	0.250958	0.267254	0.286564	0.333238	0.324474	0.358061	0.28476	0.190435	0.294773	0.311196	0.316005	0.342768	0.28476	0.28982	0.304273	0.465799
cv 120	0.273931	0.254913	0.273931	0.263344	0.246546	0.274396	0.274396	0.265695	0.265695	0.253863	0.265582	0.265582	0.27984	0.254687	0.279841	0.269243	0.252804	0.27984	0.279841	0.274967	0.274967	0.269238	0.274967	0.274967	0.373894	0.376029	0.392002	0.352327	0.168179	0.357762	0.392002	0.33497	0.371254	0.339586	0.340068	0.371195	0.38145	0.392062	0.404653	0.361562	0.180224	0.366393	0.386527	0.331523	0.374163	0.361562	0.350782	0.370224	0.501407
cv 121	0.270296	0.252197	0.270296	0.242952	0.244573	0.249771	0.249864	0.258792	0.258791	0.241245	0.253044	0.253045	0.29815	0.26135	0.298147	0.244461	0.252157	0.290348	0.290752	0.282654	0.282654	0.244461	0.278672	0.2787	0.390089	0.311883	0.391446	0.411337	0.259919	0.417665	0.391445	0.382011	0.374609	0.404948	0.409773	0.374606	0.389053	0.327946	0.400207	0.438496	0.287931	0.440477	0.440713	0.381471	0.384678	0.438496	0.433673	0.427286	0.570885
cv 122	0.195043	0.211702	0.195043	0.175666	0.217606	0.177736	0.177735	0.195043	0.195043	0.175666	0.177728	0.177728	0.196782	0.212576	0.196782	0.176875	0.221756	0.186207	0.186208	0.196784	0.196784	0.176876	0.186207	0.186206	0.384428	0.276319	0.347213	0.31897	0.259124	0.329769	0.334984	0.372742	0.346549	0.314242	0.318468	0.330634	0.40336	0.295251	0.369521	0.349097	0.291586	0.358487	0.36257	0.394524	0.369478	0.349096	0.349485	0.359806	0.519825
cv 123	0.208537	0.185752	0.208537	0.206307	0.220539	0.208252	0.208252	0.208537	0.208537	0.206307	0.208253	0.208253	0.189506	0.181573	0.189507	0.202408	0.223469	0.189512	0.189511	0.189507	0.189506	0.20241	0.18951	0.18951	0.314056	0.254025	0.306334	0.28054	0.207089	0.295715	0.290179	0.315221	0.306334	0.281098	0.295714	0.290179	0.309002	0.269549	0.306326	0.291376	0.222726	0.290725	0.286949	0.309223	0.306324	0.291376	0.291201	0.286951	0.520666
cv 124	0.234196	0.311775	0.234196	0.302307	0.311583	0.234196	0.234196	0.235776	0.235776	0.304667	0.235776	0.235776	0.24943	0.316745	0.24943	0.309571	0.310954	0.249431	0.249431	0.25126	0.251259	0.309578	0.25126	0.25126	0.346459	0.341819	0.373268	0.406778	0.331126	0.365722	0.373268	0.346459	0.373267	0.406779	0.36571	0.373267	0.370031	0.363087	0.398995	0.431459	0.36018	0.392641	0.39899	0.370029	0.398987	0.431459	0.392629	0.39899	0.505416
cv 125	0.33008	0.304131	0.33008	0.33036	0.283003	0.33008	0.33008	0.310559	0.310559	0.295195	0.310558	0.310558	0.346513	0.307326	0.346512	0.337632	0.292428	0.346514	0.346514	0.334923	0.334926	0.337635	0.33493	0.33493	0.276422	0.318511	0.299524	0.2922	0.20423	0.272773	0.299524	0.276296	0.299475	0.290911	0.272934	0.299473	0.277502	0.331213	0.303471	0.289189	0.216261	0.266529	0.279676	0.276937	0.303038	0.289189	0.266533	0.279573	0.481336
cv 126	0.265665	0.242606	0.265665	0.254651	0.294936	0.264021	0.264021	0.265665	0.265665	0.254651	0.264021	0.264021	0.293409	0.249032	0.293411	0.255339	0.302191	0.291922	0.291922	0.29341	0.29341	0.255339	0.291923	0.291922	0.326453	0.288692	0.313153	0.373101	0.22126	0.356651	0.31315	0.294628	0.3036	0.359111	0.344085	0.303605	0.354526	0.316119	0.346439	0.401963	0.248939	0.389993	0.346453	0.316382	0.329705	0.401962	0.371507	0.329871	0.539422
cv 127	0.0450017	0.0529143	0.0450017	0.0675179	0.0599639	0.0450007	0.0450017	0.050439	0.0504406	0.0590854	0.0504399	0.0504392	0.0603604	0.0553496	0.0603587	0.0741325	0.06575	0.0603589	0.060359	0.064099	0.0640988	0.0741285	0.0641059	0.0640983	0.245276	0.292631	0.275661	0.286017	0.182011	0.284343	0.275661	0.221432	0.258589	0.279103	0.273454	0.258589	0.224335	0.301089	0.259692	0.294508	0.212285	0.272294	0.263717	0.205909	0.245588	0.294508	0.260558	0.245574	0.474347
cv 128	0.253755	0.233632	0.253755	0.251415	0.253432	0.2546	0.2546	0.258838	0.258838	0.250549	0.25851	0.25851	0.278212	0.235322	0.278212	0.252535	0.258473	0.277716	0.277716	0.281451	0.281451	0.252537	0.280903	0.280903	0.26871	0.358879	0.281855	0.330029	0.214875	0.26871	0.28185	0.268442	0.2814	0.33225	0.268442	0.281404	0.28851	0.374061	0.30613	0.354954	0.223675	0.28851	0.30613	0.28859	0.305729	0.354955	0.288591	0.30574	0.424474
cv 129	0.261704	0.245712	0.261704	0.286061	0.290038	0.262189	0.262192	0.261276	0.261107	0.282161	0.262399	0.26223	0.25418	0.242336	0.254184	0.289193	0.292763	0.254176	0.254178	0.250565	0.25088	0.289188	0.250754	0.250372	0.257137	0.260309	0.255266	0.252095	0.172836	0.256069	0.257423	0.248537	0.24329	0.245225	0.248126	0.249178	0.271994	0.262579	0.266074	0.263077	0.184331	0.266275	0.267134	0.257856	0.249751	0.263077	0.256296	0.257191	0.460658
cv 130	0.215845	0.206331	0.215845	0.222754	0.224552	0.213526	0.213526	0.215845	0.215845	0.222753	0.213526	0.213526	0.203106	0.211314	0.203106	0.226203	0.222366	0.20281	0.202811	0.203106	0.203106	0.2262	0.202809	0.20281	0.303149	0.271984	0.324283	0.330981	0.210596	0.337604	0.324283	0.301063	0.325021	0.332913	0.338369	0.325021	0.321338	0.2929	0.34175	0.346513	0.227669	0.352327	0.364427	0.319095	0.342343	0.346513	0.3519	0.364039	0.460308
cv 131	0.256598	0.260439	0.256598	0.265873	0.27195	0.256599	0.256384	0.256598	0.256599	0.266757	0.256598	0.256527	0.270983	0.265641	0.270983	0.272562	0.283543	0.270987	0.270986	0.27098	0.270981	0.27256	0.270985	0.270984	0.262096	0.265447	0.264631	0.281812	0.25906	0.274155	0.264631	0.265445	0.265804	0.284412	0.275562	0.265805	0.29005	0.284455	0.29622	0.301834	0.279494	0.302869	0.296222	0.294888	0.297804	0.301834	0.305282	0.297801	0.481827
cv 132	0.277265	0.294423	0.277265	0.26971	0.301054	0.26784	0.267838	0.27794	0.27794	0.269724	0.268067	0.268068	0.299474	0.292808	0.299474	0.283111	0.307412	0.295394	0.295397	0.299957	0.299956	0.283114	0.29583	0.295832	0.286111	0.246485	0.275219	0.281107	0.227177	0.283862	0.274517	0.288231	0.276222	0.282978	0.285115	0.275774	0.297811	0.263239	0.293938	0.309347	0.257817	0.306824	0.298237	0.301291	0.295237	0.309347	0.309011	0.300547	0.485925
cv 133	0.220288	0.214415	0.220288	0.232394	0.219607	0.220288	0.220288	0.212547	0.212547	0.231286	0.212544	0.212544	0.242073	0.209486	0.242074	0.238306	0.226464	0.242074	0.242074	0.234048	0.234036	0.238312	0.234049	0.234047	0.362316	0.319766	0.363759	0.333829	0.20416	0.333829	0.339103	0.339582	0.349176	0.33417	0.334171	0.339577	0.359516	0.329315	0.367949	0.347592	0.216907	0.349094	0.3614	0.330555	0.347945	0.347592	0.345991	0.358206	0.535255
cv 134	0.240339	0.211307	0.232813	0.231696	0.243313	0.225503	0.225503	0.246565	0.242032	0.23554	0.229933	0.229935	0.258224	0.217074	0.255851	0.239833	0.24551	0.245707	0.245738	0.261836	0.261351	0.239833	0.252339	0.252343	0.197075	0.266989	0.21944	0.201993	0.0946383	0.183959	0.193136	0.16611	0.188658	0.176106	0.165489	0.174813	0.216826	0.273123	0.241563	0.220466	0.101933	0.205588	0.216595	0.184844	0.208642	0.220466	0.188546	0.199966	0.382697
cv 135	0.315945	0.249144	0.285883	0.280242	0.268706	0.280242	0.269338	0.288274	0.260516	0.277631	0.27761	0.26377	0.309037	0.24587	0.291411	0.283048	0.265545	0.308263	0.288749	0.297142	0.277786	0.28305	0.297142	0.277787	0.297465	0.279202	0.306454	0.289851	0.29789	0.297387	0.295708	0.30019	0.306455	0.294472	0.299699	0.297127	0.328566	0.298281	0.337936	0.314112	0.324076	0.323162	0.321932	0.332277	0.338079	0.314112	0.326267	0.324157	0.460947
cv 136	0.245742	0.216093	0.237867	0.294448	0.27981	0.245743	0.237868	0.248193	0.240615	0.290908	0.248194	0.240616	0.269466	0.221206	0.261308	0.305449	0.284203	0.269468	0.261312	0.270871	0.263053	0.305467	0.270871	0.263055	0.256421	0.259291	0.267852	0.283208	0.264534	0.263823	0.268292	0.260096	0.269777	0.287134	0.266081	0.269896	0.266143	0.266248	0.278971	0.298831	0.283324	0.275299	0.280626	0.272466	0.281145	0.298831	0.277876	0.282531	0.446604
cv 137	0.328551	0.322984	0.328551	0.270246	0.324493	0.276973	0.276973	0.327312	0.327312	0.272777	0.281599	0.281599	0.300881	0.321078	0.300881	0.242318	0.325158	0.269385	0.26939	0.301534	0.301533	0.242333	0.272008	0.27201	0.310368	0.309764	0.328292	0.280558	0.241758	0.283145	0.309474	0.311865	0.328605	0.283058	0.284339	0.309762	0.32176	0.325097	0.343264	0.307249	0.249236	0.301351	0.326367	0.32489	0.343975	0.307249	0.303324	0.327559	0.485567
cv 138	0.298032	0.297114	0.298032	0.320179	0.315309	0.298307	0.298306	0.297827	0.297827	0.315982	0.297828	0.297494	0.312524	0.300598	0.312524	0.304965	0.319938	0.311985	0.311984	0.31102	0.31102	0.304983	0.310431	0.310431	0.273478	0.300234	0.299296	0.263984	0.227812	0.260491	0.269427	0.269113	0.294583	0.26756	0.263466	0.271854	0.301609	0.314982	0.33105	0.290131	0.262069	0.288566	0.298286	0.300172	0.325973	0.290131	0.293072	0.302355	0.49701
cv 139	0.279057	0.263074	0.279057	0.284862	0.277072	0.279748	0.279748	0.278789	0.278788	0.276753	0.279367	0.279365	0.288007	0.264608	0.288007	0.285841	0.280813	0.288008	0.288008	0.288488	0.288488	0.285841	0.28849	0.288488	0.34757	0.316233	0.372343	0.33692	0.235251	0.35573	0.372343	0.336606	0.372057	0.341983	0.357894	0.372058	0.365281	0.328031	0.390521	0.324578	0.262134	0.324715	0.360576	0.351594	0.390016	0.324578	0.330861	0.362836	0.495201
cv 140	0.28479	0.278571	0.282063	0.263251	0.304325	0.263305	0.263142	0.284791	0.282063	0.263252	0.263243	0.263144	0.296721	0.285191	0.296122	0.266382	0.306412	0.2928	0.292664	0.296723	0.296128	0.266386	0.292787	0.292669	0.267598	0.208024	0.246771	0.271359	0.188654	0.261544	0.238265	0.266476	0.244274	0.272258	0.262493	0.238438	0.283646	0.21886	0.262679	0.292849	0.197599	0.283662	0.25336	0.278464	0.255052	0.292849	0.282697	0.251704	0.521272
cv 141	0.36536	0.325609	0.365361	0.335799	0.339662	0.335799	0.3358	0.364264	0.364264	0.3358	0.3358	0.335799	0.385101	0.330484	0.3851	0.340811	0.341602	0.3851	0.3851	0.38579	0.38579	0.340811	0.385791	0.385804	0.393091	0.36262	0.425502	0.403058	0.331802	0.412811	0.434252	0.374555	0.410172	0.378849	0.389855	0.409262	0.39877	0.363889	0.433514	0.400485	0.349475	0.408272	0.427396	0.380161	0.419406	0.400484	0.384508	0.400944	0.495674
cv 142	0.304929	0.290147	0.296989	0.316514	0.38044	0.304939	0.296969	0.30518	0.297018	0.316511	0.30519	0.296996	0.323361	0.286691	0.31252	0.325774	0.380723	0.323371	0.31252	0.324194	0.313328	0.3258	0.324212	0.313328	0.257828	0.246096	0.274261	0.305902	0.181344	0.297422	0.27426	0.244613	0.270639	0.304306	0.250782	0.27064	0.278453	0.26353	0.295783	0.32449	0.191884	0.320636	0.305111	0.263531	0.290965	0.32449	0.317806	0.302532	0.480716
cv 143	0.327468	0.297759	0.327468	0.311151	0.273776	0.308551	0.308548	0.289941	0.289941	0.276617	0.288305	0.288305	0.317076	0.307658	0.317083	0.317999	0.26409	0.310731	0.310731	0.282398	0.282398	0.31801	0.282016	0.282017	0.283101	0.248333	0.286718	0.259491	0.150261	0.258154	0.28183	0.231887	0.267199	0.246504	0.242945	0.270432	0.281746	0.270448	0.299743	0.287396	0.123207	0.277644	0.302441	0.206591	0.245148	0.287396	0.221333	0.245001	0.461202
cv 144	0.270308	0.273826	0.270308	0.270938	0.257286	0.27074	0.270742	0.263592	0.263592	0.267937	0.263592	0.263382	0.272326	0.268835	0.272327	0.277357	0.256587	0.272327	0.272327	0.268319	0.268322	0.277362	0.268319	0.26832	0.288748	0.344201	0.311086	0.296432	0.158513	0.280996	0.294691	0.279952	0.302144	0.291187	0.279144	0.292859	0.310926	0.355445	0.33834	0.30956	0.172721	0.304385	0.320631	0.297876	0.322351	0.30956	0.300442	0.317135	0.483437
cv 145	0.299396	0.283536	0.299395	0.297214	0.3101	0.299929	0.299929	0.301429	0.301429	0.297416	0.301684	0.301684	0.303994	0.285589	0.303996	0.299344	0.31621	0.303996	0.303996	0.305438	0.305443	0.29936	0.305445	0.305444	0.279117	0.266072	0.298013	0.30444	0.222228	0.292815	0.298161	0.279006	0.298013	0.305631	0.29262	0.298161	0.310317	0.282268	0.32586	0.327302	0.248761	0.321214	0.323758	0.310198	0.325864	0.327302	0.3216	0.323763	0.463645
cv 146	0.199803	0.201356	0.196372	0.238738	0.238354	0.199803	0.196373	0.20088	0.197378	0.240156	0.20088	0.19738	0.215283	0.205405	0.211916	0.242609	0.245429	0.215286	0.211917	0.21592	0.212486	0.242614	0.215922	0.212484	0.278111	0.306143	0.306815	0.299291	0.211918	0.299039	0.305001	0.274358	0.306833	0.292372	0.296518	0.304402	0.258955	0.306892	0.295791	0.274915	0.227536	0.273977	0.281515	0.252363	0.284382	0.274916	0.273294	0.282059	0.449313
cv 147	0.212711	0.242831	0.212711	0.197661	0.210594	0.195083	0.195085	0.210841	0.210841	0.19766	0.195092	0.195094	0.231577	0.249039	0.231578	0.209505	0.221728	0.224752	0.22475	0.23147	0.231471	0.209512	0.224751	0.22475	0.242296	0.239311	0.261873	0.296919	0.253627	0.259825	0.261872	0.242296	0.261873	0.29972	0.260356	0.261872	0.238096	0.235723	0.252772	0.312908	0.271236	0.27255	0.254228	0.238095	0.252772	0.312908	0.272542	0.254093	0.44198
cv 148	0.281611	0.2775	0.281578	0.256114	0.274039	0.272624	0.273096	0.281612	0.281579	0.256116	0.273019	0.273352	0.290373	0.279839	0.290372	0.25637	0.27772	0.290283	0.290283	0.290376	0.290377	0.256386	0.290283	0.290283	0.32048	0.300821	0.34613	0.348269	0.292842	0.32048	0.34613	0.321357	0.344555	0.350164	0.321357	0.344555	0.320895	0.310578	0.352657	0.372596	0.309067	0.322369	0.352655	0.321683	0.350498	0.372596	0.321731	0.350501	0.465675
cv 149	0.275898	0.253242	0.2759	0.229919	0.257009	0.229919	0.229919	0.26119	0.261197	0.234199	0.234199	0.234198	0.28487	0.251762	0.284871	0.234261	0.252068	0.244633	0.245645	0.273413	0.273411	0.234261	0.264292	0.265479	0.33349	0.284237	0.326499	0.324941	0.230337	0.336464	0.3265	0.329434	0.326498	0.327485	0.336465	0.326499	0.334204	0.291345	0.328946	0.327353	0.251262	0.333498	0.338822	0.327366	0.32895	0.327353	0.333862	0.338826	0.482834
cv 150	0.23289	0.241198	0.232889	0.250231	0.226574	0.232891	0.232891	0.215365	0.215365	0.230868	0.215362	0.215362	0.244746	0.24696	0.244747	0.256102	0.227756	0.244755	0.244755	0.226404	0.226404	0.256122	0.226405	0.226405	0.257679	0.361265	0.288246	0.28329	0.210935	0.278446	0.289849	0.258583	0.287591	0.283987	0.278692	0.289581	0.29234	0.376931	0.325043	0.293975	0.236734	0.30572	0.315466	0.294361	0.32431	0.293974	0.30605	0.315144	0.520478
cv 151	0.268606	0.280896	0.268606	0.296706	0.251657	0.268609	0.268608	0.26019	0.26019	0.253581	0.26019	0.26019	0.28676	0.282176	0.28676	0.307958	0.259539	0.286766	0.286768	0.280367	0.280367	0.307949	0.280368	0.280368	0.294021	0.247658	0.291752	0.247452	0.25269	0.256448	0.261396	0.294021	0.291752	0.247452	0.256448	0.261396	0.3264	0.269063	0.325904	0.283666	0.263396	0.29125	0.294271	0.3264	0.325904	0.283666	0.291252	0.29427	0.510469
cv 152	0.249946	0.249869	0.249947	0.255222	0.264763	0.25015	0.250144	0.244744	0.244745	0.2502	0.244748	0.244746	0.244511	0.250432	0.244507	0.25498	0.265464	0.244518	0.244516	0.238954	0.238954	0.255	0.23896	0.238963	0.310262	0.276163	0.309808	0.295238	0.274397	0.306525	0.309807	0.310262	0.309808	0.297878	0.306566	0.309807	0.323561	0.275192	0.321117	0.31281	0.296599	0.321907	0.319699	0.323562	0.321124	0.31281	0.321906	0.319685	0.52232
cv 153	0.274534	0.225995	0.274534	0.239736	0.249901	0.256949	0.256988	0.274127	0.274127	0.239736	0.270345	0.270342	0.266296	0.223112	0.266296	0.232839	0.253585	0.265818	0.265819	0.268974	0.26897	0.232844	0.26897	0.268969	0.417582	0.373572	0.416154	0.439931	0.262487	0.449933	0.416154	0.397916	0.389015	0.420652	0.426164	0.389013	0.401661	0.378529	0.405822	0.435852	0.279454	0.436019	0.426617	0.386871	0.383458	0.435852	0.418495	0.402764	0.522086
cv 154	0.324016	0.261175	0.299047	0.304399	0.270832	0.317971	0.298789	0.292279	0.284832	0.272416	0.292347	0.284948	0.341217	0.273491	0.325261	0.307215	0.27634	0.339157	0.324363	0.31184	0.306804	0.307214	0.311839	0.306804	0.32046	0.367898	0.353078	0.267778	0.300899	0.274046	0.289607	0.311771	0.341997	0.261819	0.266793	0.282022	0.330106	0.379518	0.366435	0.259909	0.304751	0.266494	0.283038	0.32133	0.354485	0.259909	0.257693	0.273797	0.475428
cv 155	0.357007	0.345938	0.357007	0.292562	0.309526	0.300878	0.300878	0.326356	0.326356	0.283979	0.29238	0.29238	0.357925	0.348768	0.357927	0.299249	0.309357	0.31872	0.318717	0.329027	0.329027	0.299252	0.304954	0.304952	0.346075	0.336889	0.389588	0.303922	0.266886	0.303922	0.322715	0.346075	0.389588	0.303922	0.303921	0.322715	0.343241	0.352481	0.385729	0.31898	0.268326	0.32623	0.344562	0.343239	0.385721	0.318981	0.326232	0.344562	0.488789
cv 156	0.181994	0.165186	0.181994	0.167823	0.158866	0.169974	0.17028	0.167841	0.167841	0.162202	0.167838	0.167838	0.193323	0.166761	0.193322	0.1763	0.1591	0.193325	0.193326	0.176508	0.176508	0.176306	0.176507	0.176507	0.316312	0.258925	0.280133	0.362642	0.249745	0.35042	0.280139	0.318443	0.280132	0.367196	0.352725	0.280143	0.332577	0.256161	0.285442	0.363077	0.261437	0.363626	0.291732	0.334872	0.285441	0.363076	0.367465	0.292534	0.518574
cv 157	0.238673	0.203379	0.238673	0.171193	0.20345	0.171193	0.171105	0.228517	0.228517	0.17423	0.174228	0.174098	0.241485	0.201396	0.241485	0.162302	0.206649	0.193382	0.19338	0.240507	0.240508	0.162306	0.194789	0.194786	0.319033	0.201239	0.259805	0.310776	0.262643	0.319415	0.259802	0.319033	0.259783	0.311735	0.319415	0.259779	0.321876	0.223248	0.284161	0.321079	0.29601	0.327877	0.284158	0.321876	0.284338	0.32108	0.327877	0.284345	0.482103
cv 158	0.217627	0.300907	0.217627	0.270699	0.317925	0.217628	0.217627	0.217631	0.217632	0.270699	0.217634	0.217631	0.217226	0.299404	0.217226	0.266478	0.320228	0.217225	0.217225	0.217234	0.217236	0.266499	0.217236	0.217238	0.234626	0.194217	0.218125	0.241599	0.246662	0.245562	0.218126	0.2362	0.21635	0.241866	0.245006	0.216373	0.236856	0.216486	0.234947	0.269536	0.23496	0.269308	0.249812	0.243775	0.233827	0.269536	0.268348	0.246154	0.509054
cv 159	0.310313	0.326647	0.310313	0.313835	0.31361	0.302449	0.302449	0.30831	0.30831	0.314652	0.30324	0.30324	0.312377	0.333283	0.312376	0.316716	0.310189	0.307707	0.307706	0.307722	0.307721	0.316728	0.305536	0.305536	0.290799	0.216213	0.26703	0.286246	0.20312	0.290479	0.266302	0.291719	0.267856	0.283702	0.290611	0.26656	0.30572	0.219823	0.279747	0.289374	0.222283	0.293957	0.266699	0.302059	0.273674	0.289375	0.290559	0.263765	0.452531
cv 160	0.160062	0.193249	0.160062	0.189875	0.229508	0.160067	0.160068	0.160541	0.160541	0.189849	0.160544	0.160545	0.143234	0.171613	0.143242	0.179479	0.236258	0.143243	0.14324	0.143809	0.143805	0.17948	0.143818	0.143815	0.28803	0.252253	0.28984	0.32701	0.17197	0.306115	0.289841	0.278852	0.290201	0.330396	0.278853	0.290206	0.297469	0.253907	0.299583	0.318334	0.184084	0.317143	0.302878	0.281702	0.298886	0.318334	0.314121	0.299133	0.503475
cv 161	0.226912	0.180458	0.226912	0.19889	0.213914	0.203542	0.19665	0.216612	0.215662	0.20165	0.209615	0.20514	0.235176	0.184451	0.233912	0.212362	0.222031	0.2282	0.225095	0.231688	0.230358	0.21237	0.229143	0.226847	0.248196	0.218553	0.243304	0.212737	0.230362	0.229004	0.243303	0.248873	0.243302	0.221505	0.232273	0.243302	0.255542	0.221667	0.256023	0.215723	0.212953	0.230666	0.243206	0.249895	0.253326	0.215723	0.233333	0.244627	0.439997
cv 162	0.279085	0.27227	0.279085	0.271682	0.245764	0.279085	0.279085	0.259475	0.259475	0.253175	0.259475	0.259475	0.267221	0.264321	0.26722	0.273896	0.243361	0.267223	0.267222	0.255785	0.255785	0.27391	0.255785	0.255785	0.340372	0.352969	0.365986	0.409913	0.295227	0.340372	0.365986	0.340792	0.365993	0.410744	0.340793	0.365993	0.332025	0.359969	0.362519	0.418791	0.317193	0.358116	0.36252	0.33328	0.362578	0.418791	0.362905	0.362573	0.573244
cv 163	0.205458	0.186838	0.205458	0.210566	0.159511	0.205458	0.205457	0.174579	0.174579	0.159519	0.174579	0.174579	0.201038	0.189756	0.201038	0.211053	0.162639	0.201038	0.201038	0.177809	0.177809	0.211052	0.177809	0.177809	0.29893	0.294699	0.32349	0.312945	0.30462	0.291421	0.302167	0.29893	0.323489	0.312945	0.291422	0.302166	0.310942	0.306443	0.336786	0.340566	0.33518	0.311374	0.323699	0.310942	0.336785	0.340565	0.311375	0.323705	0.485752
cv 164	0.247284	0.257987	0.247284	0.268073	0.2608	0.243075	0.243076	0.247968	0.247967	0.269429	0.244558	0.244557	0.222804	0.249426	0.222804	0.260888	0.264093	0.220085	0.220082	0.223888	0.223892	0.260904	0.221226	0.221225	0.257178	0.365269	0.284992	0.306662	0.190831	0.287652	0.289686	0.219699	0.235827	0.286919	0.267188	0.268347	0.253448	0.357734	0.285427	0.317999	0.21852	0.284542	0.291594	0.224353	0.24459	0.317999	0.268063	0.273101	0.499666
cv 165	0.343827	0.290093	0.343827	0.309409	0.339607	0.343827	0.343827	0.343827	0.343827	0.309408	0.343827	0.343826	0.353952	0.28667	0.353952	0.310662	0.340404	0.353952	0.353952	0.353952	0.353952	0.310664	0.353952	0.353952	0.31534	0.352431	0.337915	0.296604	0.295494	0.311538	0.337915	0.31534	0.337915	0.298687	0.311538	0.337915	0.341431	0.362825	0.364935	0.322413	0.268926	0.336592	0.363186	0.341431	0.364938	0.322413	0.337276	0.363026	0.483831
cv 166	0.24357	0.267143	0.24357	0.25067	0.314362	0.21571	0.21571	0.243578	0.243578	0.250669	0.21571	0.21571	0.18278	0.240369	0.182781	0.235332	0.304126	0.162174	0.162174	0.182774	0.18278	0.235349	0.162175	0.162176	0.330171	0.422252	0.364563	0.354005	0.251357	0.337306	0.346662	0.316876	0.345912	0.352218	0.330786	0.336962	0.357795	0.445235	0.398078	0.388249	0.266261	0.369836	0.380493	0.339105	0.367658	0.38825	0.357732	0.363755	0.451131
cv 167	0.231726	0.237602	0.231726	0.206199	0.207101	0.211133	0.211133	0.223806	0.223806	0.195935	0.206939	0.206939	0.251837	0.241789	0.251837	0.212705	0.212615	0.234894	0.234893	0.243954	0.243954	0.212704	0.230496	0.230498	0.330384	0.34773	0.362024	0.307379	0.30058	0.3152	0.331948	0.330997	0.362024	0.311136	0.316653	0.332687	0.352556	0.342795	0.37215	0.329311	0.322833	0.337875	0.356798	0.356233	0.372155	0.329311	0.340219	0.358262	0.529516
cv 168	0.235555	0.2076	0.223747	0.236802	0.252128	0.235555	0.223745	0.236938	0.224708	0.237936	0.236944	0.224708	0.242279	0.216714	0.234691	0.235244	0.254468	0.242283	0.234692	0.242565	0.234515	0.235248	0.242574	0.234521	0.206594	0.249603	0.224896	0.176279	0.197893	0.18117	0.191164	0.205325	0.224896	0.178624	0.181213	0.191164	0.228742	0.265042	0.247875	0.169558	0.214429	0.17492	0.184942	0.221211	0.246227	0.169558	0.175613	0.185335	0.38906
cv 169	0.328948	0.283845	0.327526	0.277646	0.301344	0.277647	0.277647	0.317796	0.317796	0.277821	0.277854	0.277582	0.350891	0.294218	0.350891	0.283454	0.307556	0.288021	0.288307	0.335839	0.335819	0.283459	0.289682	0.289802	0.350893	0.283448	0.356354	0.342737	0.17381	0.349402	0.353155	0.313101	0.336502	0.338447	0.344057	0.347279	0.37538	0.300648	0.376154	0.356539	0.206212	0.358548	0.366649	0.332735	0.356122	0.356539	0.356984	0.366295	0.541367
cv 170	0.195408	0.174045	0.195408	0.193004	0.179674	0.195408	0.195408	0.189933	0.189933	0.186507	0.189932	0.189603	0.192025	0.166977	0.192026	0.189237	0.180412	0.192028	0.192028	0.188839	0.188838	0.189241	0.188843	0.188842	0.257634	0.278207	0.28571	0.206556	0.15232	0.211709	0.22289	0.260321	0.28571	0.21157	0.215239	0.225406	0.277429	0.280641	0.301029	0.230173	0.180026	0.234367	0.246559	0.274169	0.301025	0.230173	0.23821	0.249331	0.441695
cv 171	0.343314	0.343582	0.343314	0.342227	0.33952	0.343314	0.342993	0.335016	0.335016	0.336874	0.335018	0.334456	0.356047	0.338592	0.356047	0.344396	0.342552	0.356047	0.356047	0.348139	0.348139	0.344399	0.348139	0.348139	0.336488	0.289232	0.354164	0.326526	0.274541	0.333503	0.339441	0.320697	0.338299	0.322299	0.32203	0.329683	0.366097	0.305915	0.381798	0.337602	0.302827	0.348258	0.35647	0.353035	0.369908	0.337602	0.341249	0.351134	0.466759
cv 172	0.2867	0.299508	0.2867	0.285199	0.290388	0.284139	0.284139	0.28601	0.28601	0.286131	0.284213	0.284213	0.290902	0.304156	0.290902	0.284184	0.281512	0.289109	0.289106	0.284164	0.284164	0.284198	0.283439	0.283439	0.278134	0.271466	0.277664	0.25821	0.166811	0.265217	0.271648	0.263624	0.264784	0.245575	0.253361	0.258587	0.288352	0.296014	0.293512	0.274253	0.157603	0.277179	0.284238	0.267317	0.273822	0.274253	0.260324	0.266091	0.400827
cv 173	0.307745	0.332086	0.307745	0.326416	0.367931	0.307746	0.307746	0.307745	0.307745	0.326416	0.307746	0.307158	0.33209	0.332468	0.332089	0.335712	0.373163	0.332091	0.332091	0.332089	0.332089	0.33572	0.332091	0.331945	0.367393	0.291948	0.355171	0.410644	0.230285	0.367393	0.355171	0.359694	0.348314	0.402702	0.359694	0.348318	0.381293	0.303613	0.372204	0.415772	0.252847	0.41706	0.37219	0.375744	0.366855	0.415772	0.413527	0.366842	0.548912
cv 174	0.255984	0.282782	0.255984	0.302718	0.284181	0.25598	0.25598	0.257399	0.257398	0.29695	0.257399	0.257399	0.269213	0.282094	0.269215	0.307466	0.280246	0.269213	0.269217	0.267589	0.267587	0.307466	0.267588	0.267588	0.265002	0.229346	0.24956	0.306237	0.189116	0.276703	0.249559	0.262482	0.248677	0.296876	0.275254	0.248678	0.269129	0.225603	0.252301	0.292342	0.187245	0.283704	0.255674	0.264002	0.249532	0.292342	0.28096	0.254298	0.450357
cv 175	0.269033	0.289342	0.269033	0.279685	0.323694	0.268172	0.268172	0.269033	0.269033	0.279684	0.268172	0.268172	0.261964	0.28663	0.261965	0.278193	0.325879	0.262092	0.262092	0.261965	0.261965	0.278208	0.262095	0.262094	0.273195	0.311009	0.2891	0.330703	0.288667	0.273195	0.289101	0.274821	0.289911	0.33435	0.274821	0.289912	0.293127	0.310151	0.305359	0.336859	0.317727	0.33431	0.30536	0.295505	0.30639	0.336859	0.336509	0.306392	0.482292
cv 176	0.241987	0.18507	0.217193	0.224851	0.219459	0.242153	0.217531	0.232744	0.212765	0.226223	0.232736	0.21275	0.254776	0.185016	0.234787	0.226596	0.222043	0.254776	0.234793	0.250954	0.23432	0.2266	0.250941	0.234305	0.28909	0.257374	0.301044	0.261736	0.295684	0.269293	0.301045	0.28909	0.301044	0.261736	0.269294	0.301045	0.279432	0.280189	0.305489	0.26759	0.275066	0.267171	0.287135	0.28451	0.307676	0.267589	0.267495	0.287618	0.463693
cv 177	0.238843	0.213388	0.238843	0.260659	0.274658	0.23962	0.23962	0.238843	0.238843	0.260659	0.23962	0.23962	0.247289	0.210799	0.247297	0.269184	0.276417	0.247287	0.247294	0.247289	0.247288	0.269186	0.247289	0.247289	0.228106	0.289083	0.265416	0.258919	0.221001	0.246824	0.265406	0.229893	0.266028	0.261155	0.249496	0.266024	0.232306	0.2979	0.270151	0.270175	0.248208	0.254141	0.272452	0.235473	0.271103	0.270175	0.257611	0.274664	0.490898
cv 178	0.271453	0.280738	0.266503	0.296123	0.29347	0.271453	0.266501	0.27397	0.269752	0.2974	0.27397	0.269752	0.279841	0.285304	0.276161	0.29347	0.299564	0.279842	0.276163	0.282247	0.278936	0.293481	0.282247	0.278938	0.315099	0.2576	0.313487	0.268585	0.112009	0.275367	0.275541	0.29183	0.297905	0.242011	0.242011	0.245634	0.316291	0.2737	0.319612	0.296176	0.129889	0.306581	0.30951	0.29014	0.304348	0.296177	0.278908	0.282568	0.413373
cv 179	0.26221	0.195022	0.258372	0.252633	0.24765	0.26221	0.255399	0.264085	0.264086	0.25367	0.264085	0.262307	0.282806	0.202743	0.282804	0.258602	0.248566	0.282804	0.282804	0.283919	0.283916	0.258603	0.283919	0.283916	0.295657	0.2727	0.310346	0.324864	0.272317	0.323021	0.327195	0.295656	0.310346	0.325765	0.323021	0.327184	0.31732	0.286555	0.331405	0.359453	0.297198	0.354477	0.357947	0.317709	0.331407	0.359453	0.354844	0.357959	0.449093
cv 180	0.193818	0.247986	0.193819	0.235347	0.235588	0.190659	0.19066	0.193823	0.193823	0.235867	0.190668	0.190668	0.217742	0.252944	0.217738	0.244165	0.241932	0.21394	0.213939	0.21902	0.219006	0.244169	0.214593	0.21458	0.29258	0.292852	0.317379	0.318742	0.212449	0.30266	0.31254	0.29258	0.317379	0.322113	0.30266	0.312541	0.319489	0.310709	0.345962	0.35286	0.222786	0.33864	0.347726	0.326387	0.345958	0.35286	0.340932	0.348207	0.447064
cv 181	0.235059	0.229943	0.235059	0.26713	0.236855	0.235592	0.235592	0.240467	0.240467	0.236857	0.240465	0.240465	0.240026	0.237961	0.240026	0.269182	0.243613	0.240048	0.240048	0.244625	0.244626	0.26918	0.244624	0.244626	0.323792	0.310952	0.341963	0.287131	0.227605	0.297455	0.297502	0.320547	0.340389	0.291075	0.300075	0.300118	0.329375	0.328148	0.351014	0.312708	0.248525	0.320541	0.320543	0.330093	0.350259	0.312708	0.323874	0.323875	0.53878
cv 182	0.334229	0.271816	0.306822	0.310079	0.321917	0.334945	0.307321	0.338486	0.312683	0.313389	0.33855	0.312433	0.345533	0.268763	0.322702	0.317495	0.331375	0.345534	0.322698	0.347316	0.323179	0.3175	0.347338	0.323185	0.271374	0.289463	0.298721	0.333156	0.236793	0.271372	0.298722	0.271374	0.298721	0.333156	0.271376	0.298722	0.298306	0.306745	0.326955	0.371845	0.264207	0.332404	0.326954	0.298305	0.326952	0.371845	0.332035	0.326953	0.487802
cv 183	0.162048	0.192823	0.162048	0.205471	0.189454	0.162646	0.162646	0.156508	0.156508	0.190136	0.157013	0.157014	0.167883	0.194138	0.16788	0.20672	0.192386	0.167916	0.167915	0.161419	0.161418	0.206723	0.161418	0.16135	0.259876	0.391872	0.290667	0.332299	0.273285	0.259876	0.290664	0.25899	0.288049	0.327094	0.258991	0.288049	0.269095	0.402505	0.307383	0.350384	0.292306	0.291397	0.307378	0.269572	0.30549	0.350384	0.292372	0.305491	0.427959
cv 184	0.163605	0.184646	0.163605	0.167149	0.19234	0.154954	0.154954	0.163605	0.163605	0.16715	0.154947	0.154946	0.170206	0.18856	0.170206	0.161845	0.199023	0.160809	0.160809	0.170206	0.170206	0.161854	0.160807	0.160807	0.285688	0.313754	0.307304	0.372656	0.197077	0.285687	0.307304	0.267748	0.295009	0.356804	0.267748	0.295009	0.277389	0.322602	0.303538	0.383855	0.222226	0.308351	0.303534	0.262783	0.293462	0.383855	0.262785	0.293453	0.460459
cv 185	0.167663	0.147965	0.165171	0.189131	0.196911	0.167989	0.16543	0.167663	0.165172	0.189132	0.16799	0.165427	0.183627	0.153625	0.183628	0.20042	0.204881	0.183629	0.183409	0.183629	0.183629	0.200421	0.18363	0.183256	0.332951	0.26919	0.314367	0.29489	0.220079	0.296308	0.30461	0.336948	0.314368	0.29906	0.299053	0.306137	0.323561	0.279551	0.316322	0.293569	0.232585	0.298803	0.304844	0.32869	0.317625	0.293569	0.30236	0.3078	0.523217
cv 186	0.225806	0.186493	0.225806	0.22942	0.190701	0.225806	0.225806	0.208572	0.208572	0.190701	0.208572	0.208572	0.250417	0.194581	0.250417	0.229766	0.200704	0.250417	0.250417	0.232198	0.232203	0.229765	0.232201	0.232198	0.286752	0.250874	0.304278	0.327303	0.233239	0.304553	0.301233	0.29144	0.304279	0.330301	0.307578	0.301234	0.297364	0.258707	0.310717	0.351901	0.261587	0.322563	0.306898	0.303787	0.310715	0.351901	0.325973	0.306907	0.452407
cv 187	0.177711	0.183092	0.177711	0.158674	0.186505	0.17156	0.171327	0.179768	0.179767	0.158159	0.169532	0.16941	0.196856	0.186839	0.196855	0.163624	0.19613	0.196859	0.19686	0.197331	0.197329	0.16363	0.197339	0.197337	0.352446	0.35087	0.375776	0.386829	0.303442	0.385921	0.374793	0.352446	0.375776	0.386829	0.385821	0.374731	0.362678	0.352416	0.381821	0.404428	0.314162	0.401106	0.398672	0.36923	0.381832	0.404428	0.401091	0.397572	0.50072
cv 188	0.22949	0.300314	0.22949	0.244844	0.294647	0.22949	0.229073	0.22949	0.22949	0.244843	0.22949	0.22949	0.246275	0.301235	0.246275	0.252188	0.298211	0.246278	0.246117	0.246276	0.246198	0.252198	0.246277	0.246278	0.301103	0.247628	0.30738	0.299111	0.188521	0.305195	0.302361	0.289445	0.301568	0.291758	0.296491	0.296507	0.303237	0.26389	0.316064	0.323351	0.224125	0.324337	0.323158	0.296119	0.312188	0.323351	0.319602	0.32119	0.544774
cv 189	0.221439	0.197696	0.220199	0.203892	0.245315	0.22144	0.220198	0.221439	0.220199	0.203892	0.22144	0.220198	0.220322	0.193967	0.220168	0.204987	0.244045	0.220326	0.220169	0.220322	0.220168	0.204993	0.220327	0.220169	0.315803	0.312779	0.323069	0.349003	0.207719	0.332036	0.323071	0.307645	0.313224	0.343466	0.321074	0.313224	0.339092	0.330874	0.349479	0.365219	0.242797	0.366733	0.349481	0.332045	0.340228	0.365219	0.361357	0.340229	0.566742
cv 190	0.283283	0.288663	0.283283	0.280744	0.287621	0.275321	0.275321	0.288772	0.288772	0.280744	0.275289	0.275291	0.296033	0.288312	0.296034	0.289103	0.290683	0.292356	0.292356	0.300514	0.300514	0.289095	0.297519	0.297508	0.256771	0.304319	0.280222	0.26349	0.33417	0.236225	0.25293	0.258651	0.280221	0.26349	0.236225	0.252931	0.278908	0.317847	0.303136	0.292599	0.342567	0.267615	0.283078	0.282027	0.303137	0.2926	0.267614	0.28308	0.50715
cv 191	0.274963	0.311818	0.274963	0.326103	0.282121	0.274963	0.274965	0.260562	0.260562	0.296163	0.260562	0.260562	0.2715	0.31272	0.271499	0.327128	0.27657	0.271505	0.271505	0.254948	0.254949	0.327142	0.254948	0.25495	0.382044	0.370131	0.399147	0.434696	0.353463	0.408262	0.399146	0.382044	0.399147	0.439159	0.409783	0.399147	0.3896	0.371382	0.405205	0.442561	0.379767	0.415039	0.405218	0.389599	0.40521	0.442561	0.417257	0.405221	0.529262
cv 192	0.280478	0.276412	0.280478	0.307422	0.240623	0.280478	0.280478	0.253417	0.253417	0.246468	0.253423	0.253404	0.302887	0.282401	0.302887	0.307741	0.246343	0.302886	0.302886	0.275842	0.275843	0.307741	0.275829	0.275826	0.310921	0.30012	0.31661	0.352094	0.288201	0.340183	0.31661	0.310922	0.31661	0.352093	0.340137	0.31661	0.329448	0.305342	0.325926	0.356175	0.303132	0.350071	0.325928	0.32945	0.325928	0.356175	0.350071	0.325931	0.436123
cv 193	0.325952	0.269534	0.311069	0.302014	0.290138	0.305272	0.29037	0.300601	0.282863	0.295254	0.296647	0.286973	0.329161	0.270459	0.32917	0.302118	0.293998	0.3284	0.328408	0.328946	0.328946	0.302119	0.328945	0.328945	0.309681	0.361046	0.327285	0.321083	0.238582	0.324165	0.326995	0.309681	0.327283	0.32433	0.325147	0.327949	0.32096	0.376471	0.340827	0.321928	0.25786	0.32359	0.327351	0.320709	0.340828	0.321928	0.32523	0.32903	0.460243
cv 194	0.178362	0.138014	0.178362	0.159712	0.193081	0.170581	0.170581	0.178365	0.178365	0.159712	0.170581	0.170581	0.163374	0.143846	0.163375	0.162267	0.171383	0.160798	0.160799	0.160715	0.160716	0.162282	0.159525	0.159524	0.260088	0.268204	0.282777	0.287789	0.205166	0.281236	0.281867	0.262212	0.283435	0.291194	0.283773	0.282681	0.264327	0.274791	0.288995	0.287916	0.21782	0.277584	0.283799	0.27079	0.290346	0.287916	0.281179	0.286363	0.482019
cv 195	0.2091	0.20549	0.2091	0.195007	0.193165	0.202732	0.202732	0.204383	0.204383	0.188687	0.19916	0.19916	0.220098	0.207142	0.220098	0.199357	0.197041	0.216197	0.216203	0.214662	0.214662	0.199355	0.211831	0.211836	0.278197	0.285979	0.297454	0.25146	0.284144	0.259523	0.278327	0.278196	0.297454	0.25146	0.259543	0.278337	0.277394	0.292466	0.30277	0.256756	0.291771	0.261455	0.279493	0.277267	0.302769	0.256756	0.261455	0.279493	0.456393
cv 196	0.316826	0.244308	0.309703	0.28721	0.308686	0.296052	0.294401	0.32174	0.316668	0.290876	0.301459	0.299741	0.333105	0.247661	0.324083	0.288069	0.314828	0.314476	0.309701	0.338141	0.330873	0.28807	0.321094	0.316412	0.362496	0.42403	0.382743	0.407663	0.345923	0.389782	0.387333	0.363024	0.382482	0.41062	0.390802	0.387499	0.347351	0.432118	0.374516	0.383849	0.356394	0.37947	0.383388	0.349008	0.373716	0.383849	0.381488	0.384961	0.490327
cv 197	0.259891	0.237551	0.259891	0.240893	0.249119	0.240893	0.240893	0.249125	0.249132	0.240892	0.240906	0.240821	0.268674	0.242884	0.268674	0.247246	0.255755	0.268654	0.268655	0.270429	0.270359	0.247246	0.270298	0.270243	0.360961	0.258288	0.343342	0.26895	0.199316	0.269693	0.284194	0.351486	0.339087	0.266962	0.26696	0.280367	0.369075	0.266469	0.352634	0.292286	0.222567	0.304828	0.324435	0.359024	0.349396	0.292286	0.301688	0.320315	0.474441
cv 198	0.259209	0.268083	0.259209	0.286525	0.23237	0.259208	0.259208	0.249073	0.249073	0.232372	0.249073	0.249073	0.259338	0.273226	0.25934	0.29146	0.235343	0.25934	0.258514	0.253105	0.253106	0.291461	0.253105	0.253105	0.369031	0.26354	0.354522	0.406141	0.334221	0.369031	0.354522	0.369031	0.354522	0.406141	0.369031	0.354522	0.372226	0.258229	0.347709	0.416233	0.366974	0.405057	0.347693	0.372226	0.347707	0.416233	0.404778	0.347694	0.526748
cv 199	0.247233	0.216981	0.247233	0.217138	0.271149	0.224796	0.224796	0.247233	0.247233	0.217138	0.224795	0.224796	0.263425	0.220854	0.263425	0.220068	0.270886	0.246946	0.247011	0.263424	0.263427	0.220071	0.246865	0.246959	0.247915	0.213387	0.258105	0.244839	0.184898	0.247466	0.25721	0.241964	0.253191	0.242177	0.242895	0.252606	0.262502	0.21737	0.265988	0.256636	0.20444	0.259552	0.264903	0.255759	0.260438	0.256636	0.254986	0.26041	0.509687
cv 200	0.18491	0.170215	0.183517	0.174348	0.172295	0.18491	0.183516	0.18478	0.184779	0.174975	0.184778	0.184769	0.207589	0.177823	0.207289	0.181078	0.180247	0.207589	0.207288	0.206864	0.206865	0.181079	0.206864	0.206864	0.253428	0.272508	0.278283	0.300389	0.259296	0.280383	0.278282	0.253429	0.278283	0.300389	0.28038	0.278228	0.260335	0.280057	0.289886	0.324741	0.287142	0.302741	0.289884	0.260334	0.289887	0.324741	0.30273	0.290227	0.4965
cv 201	0.342736	0.334196	0.337334	0.355024	0.37387	0.345995	0.341847	0.347058	0.343906	0.356854	0.348204	0.347106	0.353772	0.333536	0.351332	0.349845	0.373008	0.353893	0.351399	0.356471	0.355503	0.349848	0.356475	0.355531	0.355771	0.351327	0.361669	0.388594	0.334876	0.393598	0.361669	0.355277	0.360184	0.389915	0.3938	0.360182	0.363186	0.366787	0.373958	0.393282	0.353314	0.397979	0.403892	0.362305	0.372103	0.393282	0.398573	0.40381	0.519733
cv 202	0.277997	0.274786	0.277997	0.298936	0.297523	0.277997	0.277997	0.278219	0.278219	0.300054	0.278219	0.278216	0.2847	0.271359	0.284703	0.309931	0.301302	0.284703	0.284704	0.284501	0.284498	0.30993	0.284497	0.284499	0.402609	0.30953	0.386685	0.326483	0.36214	0.333915	0.35785	0.402609	0.386687	0.327016	0.33398	0.35761	0.424934	0.326926	0.41092	0.352866	0.376128	0.362166	0.379472	0.424934	0.41092	0.352866	0.363153	0.379055	0.5439
cv 203	0.306093	0.274386	0.306023	0.23309	0.29128	0.23309	0.233089	0.307125	0.307125	0.233088	0.233087	0.23309	0.318261	0.281872	0.31826	0.232975	0.296683	0.246385	0.246377	0.318386	0.318377	0.232984	0.246382	0.246384	0.323744	0.29851	0.342631	0.318044	0.159463	0.319928	0.335072	0.286068	0.307186	0.305388	0.308839	0.325358	0.333575	0.308786	0.353036	0.331833	0.185411	0.332112	0.347533	0.298831	0.323904	0.331833	0.326068	0.344096	0.527013
cv 204	0.294757	0.288627	0.294757	0.333731	0.310521	0.294758	0.294758	0.296217	0.296217	0.313429	0.296211	0.296212	0.300991	0.291528	0.300992	0.339831	0.319411	0.300991	0.300993	0.300992	0.300843	0.339831	0.300847	0.300847	0.294788	0.375275	0.326861	0.345736	0.276996	0.332351	0.34122	0.291691	0.32064	0.344751	0.329246	0.3208	0.323841	0.397469	0.360776	0.37023	0.310843	0.367093	0.382004	0.322547	0.354911	0.37023	0.365712	0.38021	0.492909
cv 205	0.199669	0.221414	0.199669	0.210906	0.207103	0.199672	0.199662	0.196269	0.196269	0.209143	0.196269	0.196269	0.217875	0.224078	0.217879	0.22359	0.207815	0.217879	0.218139	0.212929	0.212929	0.223602	0.21293	0.21293	0.291964	0.259699	0.300732	0.288845	0.277341	0.297548	0.300733	0.291964	0.300732	0.293227	0.298516	0.300733	0.303495	0.262409	0.308698	0.309221	0.283974	0.314527	0.318973	0.306405	0.309264	0.309221	0.31685	0.3207	0.514671
cv 206	0.241435	0.20388	0.241435	0.241433	0.22313	0.241435	0.241435	0.23173	0.23173	0.231343	0.23173	0.23173	0.255799	0.206732	0.255799	0.241598	0.222916	0.255799	0.255799	0.24519	0.245188	0.241599	0.24519	0.245188	0.318286	0.332871	0.334089	0.314472	0.230896	0.334177	0.332781	0.318283	0.334092	0.31847	0.336406	0.332762	0.321605	0.348305	0.340531	0.330371	0.242186	0.3431	0.352776	0.32702	0.340566	0.330371	0.345654	0.355223	0.511112
cv 207	0.248225	0.229973	0.248225	0.220445	0.253466	0.248225	0.248225	0.248225	0.248225	0.220446	0.248225	0.248228	0.272777	0.233285	0.272776	0.21547	0.238858	0.242021	0.242558	0.272894	0.272892	0.215481	0.244322	0.24474	0.271126	0.26042	0.278855	0.288823	0.276758	0.270231	0.277191	0.264493	0.275775	0.28943	0.266459	0.273773	0.278346	0.27743	0.29406	0.28769	0.288555	0.276763	0.290761	0.271873	0.290121	0.28769	0.274998	0.288696	0.443283
cv 208	0.265224	0.228103	0.257792	0.262209	0.277666	0.262431	0.256995	0.265223	0.257788	0.262209	0.262431	0.256993	0.286664	0.238683	0.286664	0.27087	0.281812	0.285859	0.285858	0.287709	0.287642	0.270866	0.286354	0.286292	0.277925	0.261649	0.28756	0.293846	0.232364	0.29089	0.287162	0.273489	0.286921	0.297225	0.290746	0.287349	0.286857	0.258258	0.290358	0.304557	0.23554	0.298323	0.291167	0.278118	0.286457	0.304556	0.294759	0.28775	0.447643
cv 209	0.316682	0.308066	0.316682	0.328852	0.312616	0.316682	0.31638	0.320543	0.320544	0.330189	0.320531	0.320533	0.308786	0.311295	0.308785	0.328731	0.317402	0.308789	0.308788	0.308789	0.308788	0.328728	0.30879	0.308789	0.252042	0.308901	0.27898	0.279739	0.225682	0.280789	0.278978	0.252042	0.278978	0.279739	0.280789	0.278981	0.274965	0.324187	0.302401	0.307152	0.258309	0.308236	0.316774	0.274963	0.302402	0.307152	0.308236	0.316773	0.505979
cv 210	0.312417	0.275934	0.312417	0.310209	0.292456	0.312904	0.312905	0.314467	0.314467	0.292444	0.314662	0.314663	0.314169	0.274007	0.314175	0.320103	0.293781	0.314166	0.314177	0.315884	0.315883	0.320109	0.315885	0.315888	0.293467	0.282105	0.302949	0.311583	0.267003	0.301292	0.301615	0.293467	0.302949	0.311583	0.301292	0.301614	0.306124	0.30228	0.322802	0.336477	0.265143	0.320656	0.325195	0.305211	0.322804	0.336477	0.320657	0.325197	0.545842
cv 211	0.299645	0.253095	0.295285	0.241347	0.297141	0.247495	0.247497	0.299645	0.295285	0.241347	0.247495	0.247496	0.319589	0.259282	0.319591	0.245463	0.301463	0.279779	0.279672	0.319589	0.319591	0.245466	0.279752	0.279678	0.28786	0.253485	0.283763	0.235699	0.242955	0.245778	0.253999	0.277099	0.275846	0.23858	0.245247	0.251477	0.271262	0.26239	0.275451	0.240769	0.255533	0.244771	0.25132	0.258998	0.265426	0.240769	0.24263	0.245674	0.487035
cv 212	0.263163	0.253965	0.263164	0.249297	0.24774	0.260477	0.260477	0.262099	0.262099	0.249232	0.262292	0.262292	0.27265	0.261487	0.27265	0.257194	0.260231	0.272653	0.272663	0.275562	0.275508	0.257194	0.275495	0.275395	0.274411	0.309008	0.300978	0.310972	0.169055	0.280865	0.300586	0.258191	0.288723	0.307287	0.277619	0.288752	0.293246	0.313233	0.321768	0.341882	0.196697	0.309429	0.321599	0.279446	0.312565	0.341881	0.306049	0.313291	0.521671
cv 213	0.199487	0.185685	0.199487	0.210261	0.231118	0.198197	0.198197	0.20258	0.202568	0.213013	0.199777	0.199777	0.210243	0.181971	0.210243	0.211247	0.227304	0.208368	0.208365	0.211615	0.211615	0.211247	0.209795	0.209796	0.238539	0.320513	0.266865	0.26835	0.232151	0.242903	0.263523	0.238539	0.266865	0.26835	0.242902	0.263522	0.250252	0.326529	0.284415	0.287343	0.255045	0.259427	0.284179	0.250252	0.284415	0.287343	0.259394	0.284178	0.457271
cv 214	0.301783	0.298587	0.301783	0.325626	0.296211	0.301922	0.301922	0.298007	0.298007	0.296202	0.298008	0.298008	0.315975	0.266208	0.31598	0.31436	0.300144	0.315439	0.315439	0.312046	0.312045	0.314368	0.312046	0.312045	0.36857	0.282815	0.323447	0.328647	0.222389	0.341432	0.323446	0.336921	0.313061	0.32251	0.334256	0.313066	0.386743	0.296729	0.338237	0.344699	0.238765	0.354465	0.338677	0.351456	0.327788	0.344699	0.345563	0.336469	0.579238
cv 215	0.303413	0.279698	0.303413	0.293288	0.300526	0.303414	0.303414	0.303365	0.303365	0.290532	0.303365	0.303365	0.320803	0.283845	0.320803	0.297488	0.301824	0.320805	0.320806	0.316224	0.316224	0.297494	0.316224	0.316224	0.200752	0.223062	0.227506	0.231153	0.166212	0.223648	0.230131	0.18844	0.219461	0.231725	0.223333	0.230992	0.226821	0.217627	0.242435	0.254636	0.187797	0.246479	0.249381	0.211812	0.233732	0.254636	0.245604	0.250908	0.460481
cv 216	0.334859	0.30483	0.334565	0.345028	0.29119	0.334859	0.334562	0.298704	0.298707	0.29119	0.298703	0.298706	0.34269	0.308369	0.34269	0.344485	0.303214	0.342693	0.342692	0.324341	0.324344	0.344488	0.324341	0.324345	0.375483	0.294626	0.373733	0.366301	0.17738	0.36916	0.370358	0.343445	0.367161	0.367689	0.369642	0.370381	0.369325	0.30308	0.375781	0.37304	0.21104	0.372779	0.374482	0.338712	0.357107	0.37304	0.374143	0.375305	0.544806
cv 217	0.296998	0.230271	0.278673	0.274528	0.243054	0.293343	0.278015	0.279682	0.268474	0.253955	0.277552	0.267805	0.32203	0.239268	0.304657	0.282962	0.251	0.320364	0.303284	0.308093	0.294926	0.282961	0.307165	0.294166	0.343107	0.403125	0.371617	0.307658	0.315701	0.31455	0.329326	0.339828	0.369317	0.310237	0.316231	0.329915	0.314215	0.41278	0.352371	0.298841	0.317785	0.30363	0.319328	0.312958	0.350096	0.298843	0.305358	0.319981	0.520909
cv 218	0.284662	0.234157	0.279553	0.267316	0.252067	0.284663	0.279545	0.274316	0.274316	0.254862	0.274316	0.274316	0.292975	0.236301	0.292975	0.269181	0.250619	0.292975	0.292975	0.285263	0.285265	0.269184	0.285266	0.285263	0.324649	0.280004	0.330957	0.356726	0.248874	0.358159	0.330955	0.329399	0.332026	0.360654	0.360565	0.332026	0.344557	0.298808	0.351367	0.383316	0.275771	0.378746	0.351383	0.350803	0.352695	0.383316	0.381682	0.352747	0.506985
cv 219	0.236763	0.2013	0.235698	0.222219	0.219735	0.236763	0.235686	0.236928	0.236928	0.222761	0.236928	0.236928	0.21885	0.197427	0.218851	0.204248	0.214165	0.218851	0.218868	0.219857	0.219856	0.204263	0.219862	0.219862	0.361555	0.301132	0.338167	0.333127	0.265634	0.347748	0.338167	0.363874	0.338592	0.33757	0.34978	0.338592	0.35074	0.306948	0.334641	0.348393	0.293702	0.351336	0.334642	0.353696	0.33521	0.348393	0.353452	0.335213	0.555611
cv 220	0.30326	0.290493	0.30326	0.31705	0.306017	0.30326	0.30326	0.306529	0.306524	0.317723	0.306527	0.306523	0.315873	0.285087	0.315874	0.320306	0.308268	0.315875	0.315874	0.318204	0.318107	0.320308	0.318207	0.318113	0.384846	0.401145	0.415815	0.359047	0.252279	0.372763	0.3935	0.381048	0.416104	0.359178	0.372545	0.393944	0.394579	0.41615	0.426113	0.363734	0.277886	0.372745	0.39119	0.391525	0.426572	0.363734	0.373167	0.391961	0.565387
cv 221	0.333207	0.308765	0.333207	0.296086	0.314065	0.302574	0.302574	0.333205	0.333205	0.296981	0.303679	0.303679	0.352001	0.318414	0.352001	0.298267	0.322127	0.319575	0.31957	0.352108	0.352108	0.298267	0.320577	0.320574	0.33515	0.422576	0.367079	0.436152	0.336396	0.335149	0.367077	0.335149	0.367075	0.439536	0.335149	0.367074	0.340265	0.430211	0.377223	0.428143	0.356228	0.384062	0.377206	0.341665	0.377202	0.428143	0.385995	0.377205	0.490172
cv 222	0.256306	0.257967	0.256306	0.254686	0.257532	0.256306	0.256306	0.254705	0.254705	0.254611	0.254705	0.254705	0.246839	0.259024	0.246839	0.255508	0.258458	0.24684	0.246839	0.24596	0.24596	0.255507	0.24596	0.24596	0.400808	0.359426	0.415222	0.399745	0.306287	0.412718	0.415223	0.401325	0.415203	0.39794	0.407413	0.412549	0.406533	0.378362	0.426457	0.405586	0.343396	0.418868	0.434488	0.407463	0.426519	0.405586	0.41504	0.430629	0.575317
cv 223	0.251437	0.199636	0.251331	0.174971	0.232821	0.174971	0.174971	0.251437	0.251331	0.174971	0.174971	0.174971	0.264865	0.209836	0.264865	0.17615	0.227511	0.222615	0.222621	0.264865	0.264866	0.176157	0.222627	0.22205	0.23565	0.335	0.269044	0.239671	0.163676	0.241562	0.248024	0.22299	0.247592	0.23767	0.235848	0.247582	0.242996	0.359115	0.281179	0.253877	0.178253	0.251515	0.258287	0.226616	0.250157	0.253878	0.244249	0.251447	0.403701
cv 224	0.144203	0.121951	0.144204	0.166872	0.166756	0.144203	0.144157	0.144203	0.144204	0.166872	0.144204	0.144203	0.150871	0.124986	0.150871	0.171422	0.172754	0.150871	0.150842	0.150871	0.150871	0.171421	0.150871	0.150838	0.276747	0.250881	0.269573	0.291233	0.242864	0.287056	0.269572	0.277669	0.269573	0.291233	0.287055	0.269572	0.307974	0.275055	0.29776	0.326004	0.27522	0.321193	0.311775	0.309825	0.297759	0.326004	0.321192	0.311446	0.478368
cv 225	0.252578	0.249574	0.252578	0.225791	0.204739	0.229258	0.229257	0.204739	0.20427	0.199151	0.199152	0.198877	0.278086	0.255631	0.278085	0.229341	0.208226	0.254266	0.254264	0.228105	0.228105	0.229342	0.212746	0.212744	0.335668	0.347141	0.371489	0.35383	0.276686	0.352514	0.371491	0.335668	0.371488	0.35383	0.342402	0.371491	0.348386	0.366516	0.386454	0.390899	0.307391	0.381384	0.386449	0.348387	0.386454	0.390899	0.380585	0.386448	0.473274
cv 226	0.228545	0.220413	0.228545	0.249162	0.262355	0.228545	0.228545	0.228545	0.228538	0.252678	0.228534	0.228534	0.224693	0.213249	0.224691	0.242787	0.268312	0.224691	0.224693	0.224694	0.224692	0.24279	0.224697	0.224692	0.230912	0.231851	0.245914	0.264495	0.20146	0.253934	0.245913	0.232418	0.246072	0.268513	0.256173	0.246072	0.199353	0.231497	0.217706	0.261039	0.217744	0.230578	0.217824	0.201093	0.217801	0.26104	0.233492	0.228655	0.401988
cv 227	0.268089	0.217617	0.258635	0.219237	0.245625	0.221282	0.222394	0.264258	0.257014	0.222674	0.225243	0.257016	0.286265	0.224027	0.280576	0.223187	0.25337	0.279345	0.280564	0.28526	0.280145	0.223193	0.285274	0.280148	0.2981	0.26417	0.310166	0.295803	0.223136	0.301309	0.302898	0.284621	0.304044	0.291019	0.29296	0.295941	0.30859	0.283377	0.329557	0.333341	0.247558	0.337715	0.340091	0.295412	0.322197	0.333342	0.329042	0.332887	0.485484
cv 228	0.164894	0.147496	0.164894	0.147421	0.143614	0.164894	0.164894	0.149963	0.149963	0.14858	0.149963	0.149963	0.177616	0.149308	0.177616	0.155625	0.143932	0.177616	0.177616	0.16004	0.16004	0.155628	0.160029	0.160031	0.329504	0.289953	0.343637	0.343117	0.209588	0.346829	0.343638	0.305217	0.325854	0.324257	0.324543	0.325855	0.33593	0.28957	0.347754	0.362184	0.238967	0.358111	0.347756	0.312344	0.330791	0.362184	0.337215	0.330791	0.516484
cv 229	0.183054	0.256436	0.183054	0.248124	0.254011	0.183019	0.183019	0.183056	0.183057	0.250174	0.183021	0.183021	0.178482	0.258008	0.178475	0.258072	0.258293	0.178409	0.178405	0.17848	0.178479	0.258078	0.178406	0.178411	0.315474	0.313977	0.323515	0.336002	0.27766	0.337075	0.331321	0.308992	0.317055	0.336038	0.336164	0.322288	0.296609	0.314895	0.311682	0.332999	0.285141	0.323894	0.32132	0.291845	0.304632	0.332999	0.322771	0.319148	0.40241
cv 230	0.180309	0.111956	0.156524	0.172394	0.137924	0.179784	0.156082	0.159677	0.147167	0.139613	0.159645	0.147065	0.177328	0.10386	0.150824	0.176644	0.132484	0.17733	0.15082	0.152474	0.135652	0.176648	0.152474	0.135653	0.220047	0.219419	0.223628	0.210383	0.259006	0.224577	0.223629	0.220047	0.223627	0.210383	0.224576	0.223628	0.229401	0.232519	0.232351	0.233641	0.265047	0.241275	0.248349	0.2294	0.232348	0.233641	0.241275	0.248344	0.410418
cv 231	0.203352	0.151211	0.178842	0.262809	0.188175	0.203352	0.178835	0.187392	0.176523	0.188175	0.187392	0.176521	0.217495	0.151843	0.199033	0.259867	0.188676	0.217495	0.199027	0.200882	0.19382	0.259867	0.20088	0.193813	0.257067	0.2608	0.271291	0.283376	0.201201	0.280982	0.272133	0.262018	0.271478	0.288537	0.284935	0.273274	0.237669	0.251979	0.254605	0.300536	0.217819	0.279391	0.253808	0.247418	0.255078	0.300535	0.28462	0.254539	0.439629
cv 232	0.278748	0.306101	0.278748	0.318904	0.282209	0.278747	0.278747	0.278748	0.27875	0.318901	0.278747	0.278747	0.282671	0.314758	0.282672	0.319952	0.288834	0.282672	0.282424	0.282672	0.282673	0.319957	0.282672	0.281962	0.311712	0.247268	0.300167	0.367139	0.23024	0.361579	0.300165	0.312914	0.300452	0.366578	0.3621	0.300452	0.284488	0.248697	0.28063	0.349248	0.234077	0.338404	0.282638	0.286096	0.281029	0.349249	0.339631	0.284191	0.477983
cv 233	0.253593	0.208958	0.249026	0.25333	0.289408	0.240942	0.234712	0.254977	0.249561	0.25248	0.241064	0.234206	0.272769	0.217829	0.272594	0.25548	0.296943	0.259802	0.257533	0.274014	0.273099	0.255482	0.260036	0.256965	0.321079	0.314337	0.339313	0.3873	0.214466	0.351092	0.348954	0.277086	0.297218	0.349263	0.314929	0.312825	0.33894	0.300174	0.337627	0.350463	0.208026	0.338525	0.321202	0.279597	0.281284	0.350464	0.298573	0.28044	0.506279
cv 234	0.352456	0.327648	0.352456	0.320502	0.353978	0.322605	0.322605	0.352935	0.352935	0.320502	0.322603	0.322603	0.355765	0.329764	0.355765	0.322	0.35869	0.346166	0.346164	0.355765	0.355766	0.322001	0.346166	0.346164	0.410497	0.36388	0.428148	0.426935	0.342539	0.42136	0.428132	0.410496	0.428147	0.430693	0.425243	0.428136	0.421303	0.379012	0.441848	0.440446	0.367742	0.450453	0.452653	0.422251	0.441846	0.440445	0.452341	0.453871	0.485667
cv 235	0.219186	0.208765	0.219186	0.219492	0.228662	0.220269	0.22027	0.224023	0.224021	0.221247	0.223942	0.22394	0.212714	0.218381	0.212715	0.213115	0.2276	0.212715	0.212715	0.216219	0.216172	0.213113	0.21617	0.21599	0.328715	0.34242	0.351168	0.289416	0.223303	0.304469	0.325213	0.328714	0.351168	0.289417	0.304488	0.32532	0.316848	0.34943	0.346514	0.310839	0.252209	0.321097	0.33854	0.316848	0.346514	0.310838	0.321096	0.338417	0.481689
cv 236	0.226029	0.223237	0.226029	0.222029	0.227309	0.226029	0.226029	0.223011	0.223012	0.221761	0.223012	0.223012	0.246969	0.231678	0.246969	0.230271	0.234038	0.246969	0.246969	0.242105	0.242105	0.230274	0.242103	0.242103	0.328843	0.289963	0.338015	0.282949	0.2069	0.294369	0.306182	0.324533	0.335901	0.281881	0.290854	0.302593	0.340903	0.287166	0.342375	0.296872	0.206505	0.306853	0.3202	0.329277	0.338194	0.296872	0.301743	0.315636	0.483256
cv 237	0.273016	0.259088	0.273016	0.242709	0.247546	0.249742	0.249745	0.27096	0.27096	0.243532	0.251814	0.251824	0.275258	0.258699	0.275258	0.226661	0.247829	0.252747	0.252751	0.276009	0.276008	0.226659	0.255858	0.255859	0.403541	0.402591	0.431646	0.365315	0.298367	0.366387	0.38883	0.384128	0.416464	0.355378	0.355375	0.370695	0.400574	0.417174	0.43608	0.385283	0.326284	0.391884	0.417195	0.385891	0.424164	0.385283	0.376403	0.398714	0.549102
cv 238	0.308959	0.307666	0.308959	0.321047	0.328705	0.308959	0.308959	0.306502	0.306502	0.314687	0.306502	0.306502	0.300777	0.305493	0.30078	0.327054	0.329649	0.300778	0.300779	0.301601	0.301596	0.327077	0.301601	0.301601	0.376771	0.30003	0.367495	0.388369	0.235025	0.394043	0.36749	0.329745	0.329832	0.391172	0.394069	0.329832	0.385625	0.314811	0.382467	0.424012	0.251587	0.428001	0.412317	0.337285	0.342657	0.424012	0.421254	0.342686	0.553041
cv 239	0.342084	0.307865	0.342084	0.341327	0.353979	0.342084	0.342084	0.342084	0.342084	0.341327	0.342084	0.342084	0.366436	0.309169	0.366436	0.348338	0.359387	0.366436	0.366958	0.366435	0.366475	0.348338	0.366436	0.366958	0.392216	0.42878	0.420225	0.40251	0.252397	0.398242	0.409645	0.385325	0.420223	0.403121	0.398241	0.409645	0.40572	0.443208	0.438908	0.423792	0.281944	0.410833	0.425534	0.401791	0.438887	0.423792	0.410835	0.425533	0.573397
cv 240	0.263877	0.243977	0.263877	0.229766	0.323095	0.229121	0.229121	0.263877	0.263877	0.229769	0.229121	0.229121	0.290262	0.247154	0.290262	0.235835	0.327477	0.25298	0.253017	0.290262	0.290262	0.235851	0.253003	0.253132	0.28846	0.330102	0.312318	0.299919	0.248748	0.296373	0.31232	0.288459	0.31232	0.299919	0.296373	0.312617	0.301727	0.3402	0.325669	0.317369	0.241398	0.311944	0.324509	0.304771	0.325663	0.317369	0.311944	0.324503	0.506251
cv 241	0.270192	0.241023	0.270191	0.271414	0.280554	0.270191	0.270194	0.270192	0.270191	0.271413	0.270194	0.270194	0.27681	0.246567	0.276809	0.269268	0.282913	0.276809	0.27681	0.27681	0.276809	0.269264	0.276809	0.276809	0.362471	0.360937	0.383016	0.391405	0.330889	0.379946	0.383317	0.362614	0.383145	0.395271	0.378217	0.38344	0.358615	0.358262	0.378324	0.392534	0.365365	0.380897	0.37865	0.359412	0.378807	0.392534	0.381271	0.379118	0.494354
cv 242	0.282446	0.259059	0.282446	0.296034	0.298916	0.282446	0.282446	0.282662	0.282662	0.295908	0.282662	0.282662	0.299057	0.262439	0.299057	0.29852	0.299298	0.299057	0.299057	0.299933	0.299934	0.298521	0.299934	0.30006	0.306396	0.319925	0.328027	0.351059	0.264829	0.339244	0.328026	0.295296	0.319897	0.345798	0.332079	0.319893	0.319406	0.350437	0.348334	0.387883	0.286961	0.360422	0.372351	0.30843	0.338723	0.387883	0.352337	0.364867	0.490524
cv 243	0.284178	0.311859	0.284178	0.258788	0.320173	0.278707	0.279277	0.284182	0.284182	0.258785	0.276436	0.277083	0.290106	0.309621	0.290105	0.273488	0.319846	0.290119	0.290117	0.290122	0.290117	0.273503	0.290121	0.29023	0.335726	0.297342	0.342003	0.304909	0.249318	0.317059	0.330644	0.327092	0.338314	0.302381	0.313456	0.327077	0.336829	0.30088	0.347716	0.329259	0.279446	0.329785	0.343046	0.33179	0.34556	0.329259	0.328399	0.34179	0.475846
cv 244	0.196351	0.21981	0.196351	0.271645	0.254026	0.196351	0.196351	0.201112	0.201113	0.270785	0.201112	0.201112	0.192145	0.213775	0.192147	0.271648	0.260801	0.192147	0.192148	0.192273	0.192271	0.271654	0.192275	0.192272	0.298881	0.339417	0.332117	0.359514	0.274082	0.298881	0.332117	0.30042	0.332468	0.363961	0.300421	0.332468	0.311073	0.349144	0.346749	0.381242	0.300606	0.352832	0.34675	0.313059	0.347191	0.381242	0.353731	0.347189	0.463543
cv 245	0.312974	0.275628	0.312974	0.304322	0.315494	0.312974	0.312974	0.312974	0.312974	0.304323	0.312974	0.312974	0.332691	0.277243	0.332691	0.310228	0.318638	0.332692	0.332692	0.332691	0.332691	0.310227	0.332692	0.332694	0.370826	0.388721	0.411856	0.41386	0.305622	0.361413	0.397154	0.370788	0.411901	0.417089	0.361639	0.397154	0.366793	0.404256	0.410724	0.420039	0.330284	0.360092	0.399644	0.367056	0.410823	0.420038	0.360439	0.399645	0.491662
cv 246	0.290066	0.324847	0.290066	0.310891	0.329951	0.290068	0.290068	0.29536	0.29536	0.310891	0.29536	0.29536	0.303054	0.330013	0.303054	0.29897	0.343455	0.303059	0.303057	0.307151	0.307134	0.298996	0.307151	0.307151	0.286449	0.281025	0.278054	0.298307	0.253893	0.299988	0.288198	0.287394	0.278055	0.300599	0.301228	0.289662	0.293045	0.294962	0.292134	0.30522	0.294582	0.306301	0.298024	0.295997	0.292566	0.30522	0.3067	0.298349	0.508563
cv 247	0.291072	0.238979	0.291072	0.257431	0.229252	0.270866	0.269623	0.234673	0.234665	0.229254	0.234646	0.234634	0.294911	0.243171	0.294911	0.260675	0.234042	0.294912	0.294911	0.272321	0.272323	0.260671	0.272325	0.272319	0.309037	0.32404	0.324435	0.421304	0.308684	0.309038	0.324435	0.309038	0.324437	0.421894	0.309037	0.324436	0.331758	0.329957	0.343033	0.445097	0.328462	0.331758	0.343034	0.332237	0.343034	0.445097	0.332224	0.343034	0.45947
cv 248	0.269251	0.251129	0.269251	0.236036	0.270041	0.236038	0.235976	0.269251	0.269292	0.236036	0.236038	0.235982	0.277677	0.249201	0.277677	0.236147	0.271042	0.268509	0.268509	0.277677	0.277677	0.236151	0.268506	0.268507	0.347234	0.392017	0.359822	0.382221	0.286244	0.351761	0.35721	0.342287	0.359821	0.378103	0.349607	0.357212	0.353611	0.403488	0.368098	0.388004	0.283087	0.366534	0.361956	0.343901	0.368145	0.388004	0.360884	0.362046	0.461038
cv 249	0.26813	0.322216	0.268131	0.305054	0.282928	0.268133	0.268133	0.265666	0.265666	0.290984	0.265671	0.265666	0.250953	0.305324	0.250955	0.303215	0.273315	0.250949	0.250954	0.2467	0.246701	0.303227	0.2467	0.246701	0.256332	0.270277	0.269028	0.276951	0.254151	0.266818	0.26876	0.256332	0.269028	0.276951	0.266816	0.268759	0.266472	0.296806	0.285589	0.297808	0.282728	0.282099	0.283468	0.266473	0.285585	0.297808	0.282096	0.283489	0.442421
cv 250	0.299443	0.279567	0.299443	0.242764	0.263869	0.242769	0.242178	0.279541	0.279541	0.239471	0.279532	0.279532	0.323755	0.282222	0.323755	0.260373	0.272677	0.260393	0.259149	0.300825	0.300826	0.260396	0.275283	0.280117	0.315246	0.369425	0.334741	0.305564	0.2529	0.319144	0.330949	0.300331	0.317835	0.299778	0.310015	0.318362	0.333787	0.389046	0.359695	0.330878	0.260811	0.341114	0.355118	0.319436	0.34284	0.330878	0.334519	0.347469	0.486751
cv 251	0.271507	0.269658	0.271507	0.253028	0.296699	0.262091	0.261881	0.268429	0.26843	0.25147	0.264368	0.264307	0.283851	0.279636	0.283852	0.2507	0.303578	0.272243	0.272237	0.279292	0.279292	0.250712	0.269528	0.269524	0.282572	0.255764	0.281596	0.281554	0.299084	0.27474	0.268701	0.282572	0.281596	0.281554	0.27474	0.268701	0.285087	0.264631	0.287553	0.297009	0.314184	0.282386	0.277094	0.285087	0.287553	0.297009	0.282385	0.277093	0.459983
cv 252	0.176014	0.141278	0.175382	0.158388	0.151235	0.170134	0.170122	0.168405	0.168405	0.150049	0.168405	0.168403	0.173865	0.142904	0.173865	0.161113	0.15708	0.173865	0.173865	0.174509	0.174509	0.161103	0.174509	0.174509	0.373103	0.290471	0.364945	0.353707	0.339497	0.364532	0.360987	0.373582	0.364297	0.357356	0.365756	0.360963	0.370396	0.282521	0.35335	0.363655	0.360008	0.361707	0.35226	0.371076	0.35155	0.363655	0.363128	0.35226	0.530176
cv 253	0.308501	0.309041	0.308501	0.255821	0.28828	0.259679	0.259679	0.301277	0.301277	0.25187	0.257612	0.257612	0.327718	0.316904	0.327718	0.264458	0.297471	0.282184	0.282188	0.321935	0.321932	0.264459	0.28023	0.280232	0.227964	0.246056	0.241916	0.234187	0.329321	0.234389	0.241383	0.227964	0.241915	0.236115	0.234389	0.241383	0.238661	0.25927	0.257314	0.222807	0.344196	0.228695	0.239661	0.238662	0.257314	0.222806	0.228695	0.23966	0.414996
cv 254	0.310164	0.335012	0.310164	0.298051	0.311138	0.310164	0.309908	0.309473	0.309473	0.30082	0.309473	0.309152	0.302114	0.332401	0.302115	0.298412	0.30877	0.302117	0.30212	0.2987	0.298701	0.298432	0.298702	0.298506	0.357612	0.281254	0.328983	0.309097	0.174629	0.325158	0.324681	0.309934	0.288658	0.262124	0.272075	0.274742	0.361535	0.301773	0.341391	0.33546	0.203817	0.344744	0.346017	0.312625	0.300972	0.33546	0.301028	0.303298	0.443067
cv 255	0.261217	0.26	0.261217	0.279927	0.234265	0.261292	0.261291	0.249263	0.249263	0.234263	0.249258	0.249258	0.276609	0.258115	0.276613	0.282708	0.233583	0.276614	0.276613	0.261651	0.261655	0.282716	0.261632	0.261652	0.311853	0.319615	0.334392	0.347243	0.319509	0.316888	0.331782	0.31177	0.333493	0.351434	0.318134	0.331177	0.320785	0.328348	0.346277	0.374504	0.346283	0.334078	0.346233	0.321443	0.345612	0.374504	0.335485	0.345606	0.532623
cv 256	0.285823	0.252246	0.285823	0.291481	0.278712	0.285823	0.285823	0.285849	0.285849	0.285945	0.285849	0.285849	0.296629	0.250324	0.296631	0.298915	0.278273	0.29663	0.296631	0.29718	0.29718	0.298921	0.297178	0.297113	0.285019	0.306084	0.310614	0.325967	0.206469	0.306495	0.311872	0.266551	0.292465	0.308467	0.290954	0.295833	0.299481	0.323782	0.328406	0.337517	0.238425	0.323294	0.331234	0.282355	0.310815	0.337517	0.312407	0.319806	0.492807
cv 257	0.282524	0.27294	0.282524	0.259455	0.268932	0.282524	0.282524	0.283426	0.283426	0.259456	0.283433	0.283433	0.304702	0.270845	0.304702	0.265274	0.277622	0.304701	0.304701	0.304788	0.304789	0.265275	0.304793	0.304792	0.340683	0.283412	0.323841	0.311934	0.228522	0.324054	0.308601	0.325459	0.320676	0.310097	0.320323	0.30725	0.352493	0.294596	0.333738	0.327635	0.234007	0.334705	0.314884	0.317687	0.322607	0.327635	0.323888	0.310177	0.558047
cv 258	0.356893	0.288384	0.332239	0.344293	0.320414	0.356355	0.331454	0.341453	0.326067	0.321015	0.341453	0.326058	0.378329	0.287447	0.352827	0.344655	0.320974	0.378072	0.351877	0.360299	0.339425	0.344654	0.360299	0.339418	0.277191	0.370966	0.323787	0.339899	0.266512	0.294466	0.318464	0.280145	0.32468	0.342988	0.297711	0.319852	0.304549	0.398606	0.356809	0.357146	0.272138	0.338136	0.356019	0.311188	0.359177	0.357147	0.342156	0.358779	0.463825
cv 259	0.32988	0.377892	0.32988	0.353175	0.391637	0.323763	0.323763	0.32988	0.32988	0.353175	0.323763	0.323763	0.357177	0.378156	0.357177	0.354313	0.395907	0.345929	0.345929	0.357179	0.357179	0.354313	0.345929	0.34593	0.402891	0.3524	0.407436	0.373443	0.356058	0.3867	0.390677	0.402891	0.407436	0.373443	0.386698	0.390677	0.409985	0.372435	0.425064	0.392353	0.373573	0.402363	0.409122	0.409984	0.425064	0.392353	0.402368	0.40912	0.463918
cv 260	0.236676	0.235172	0.236676	0.253924	0.214022	0.237267	0.237267	0.21673	0.21673	0.224098	0.216732	0.216751	0.248129	0.240697	0.248129	0.256612	0.221402	0.248129	0.248129	0.230466	0.230466	0.256615	0.230462	0.230462	0.313614	0.345948	0.331795	0.346813	0.285628	0.337356	0.340503	0.313614	0.331795	0.346813	0.337357	0.340505	0.303388	0.337954	0.326027	0.361921	0.317642	0.341799	0.346805	0.303386	0.326024	0.361922	0.341801	0.346807	0.480581
cv 261	0.266017	0.265255	0.266017	0.206412	0.247341	0.214872	0.214872	0.260855	0.260855	0.213075	0.220574	0.220574	0.250978	0.263683	0.250978	0.208047	0.250199	0.220916	0.220919	0.25301	0.25301	0.208047	0.226171	0.22617	0.27451	0.400297	0.307103	0.295109	0.238413	0.289359	0.299632	0.275476	0.303392	0.299851	0.290153	0.299633	0.265743	0.370915	0.308471	0.299823	0.242681	0.287595	0.305137	0.264084	0.299488	0.299823	0.290435	0.306724	0.481211
cv 262	0.264452	0.251357	0.264452	0.268493	0.23304	0.264452	0.264438	0.244766	0.244766	0.23911	0.244766	0.244766	0.281433	0.246064	0.281433	0.276709	0.238968	0.281433	0.281433	0.26262	0.262613	0.276709	0.262623	0.262786	0.413654	0.409652	0.429597	0.438442	0.374143	0.438629	0.429597	0.413654	0.429597	0.438442	0.438629	0.429597	0.431937	0.41472	0.444239	0.454321	0.378151	0.458269	0.469048	0.437417	0.444243	0.454321	0.458444	0.469045	0.527215
cv 263	0.300109	0.256557	0.291088	0.287266	0.307626	0.287273	0.280296	0.301639	0.292426	0.287267	0.287269	0.280294	0.321312	0.262155	0.312183	0.290389	0.31258	0.314714	0.30716	0.322499	0.313405	0.290398	0.315275	0.307249	0.309899	0.263988	0.314542	0.29684	0.258362	0.302789	0.311251	0.312059	0.315056	0.299566	0.304615	0.312435	0.322154	0.282464	0.332998	0.322469	0.284847	0.327258	0.337385	0.326769	0.33407	0.322469	0.329586	0.339418	0.493335
cv 264	0.255968	0.236549	0.255968	0.245505	0.236503	0.25294	0.25294	0.249469	0.249469	0.235536	0.248713	0.248714	0.268061	0.242962	0.268061	0.246524	0.243327	0.268062	0.267957	0.26327	0.26327	0.246524	0.26327	0.26327	0.374729	0.33708	0.36854	0.351305	0.278648	0.35295	0.363486	0.367968	0.366536	0.355256	0.355971	0.365949	0.382846	0.345603	0.379592	0.348872	0.298718	0.349897	0.367029	0.376897	0.37506	0.348872	0.353287	0.369253	0.549319
cv 265	0.223277	0.183103	0.216545	0.207235	0.198965	0.205531	0.204437	0.219425	0.215207	0.206951	0.206725	0.20533	0.218833	0.179674	0.212413	0.20342	0.19872	0.208601	0.204629	0.218502	0.212808	0.203424	0.209493	0.205723	0.282784	0.348057	0.308206	0.297426	0.246149	0.288446	0.303028	0.284405	0.308249	0.301235	0.290361	0.304087	0.260627	0.346543	0.290727	0.269599	0.253876	0.26666	0.281667	0.263359	0.290876	0.2696	0.269943	0.284183	0.507136
cv 266	0.267577	0.263226	0.267577	0.253737	0.216156	0.267577	0.267535	0.229599	0.229599	0.221929	0.229598	0.229594	0.2868	0.265175	0.2868	0.245657	0.220773	0.286603	0.2868	0.248808	0.24881	0.245661	0.248788	0.248062	0.232853	0.326064	0.259421	0.342001	0.269994	0.232855	0.259421	0.232853	0.25942	0.34602	0.232853	0.259421	0.266653	0.331111	0.292518	0.365482	0.292546	0.266652	0.292517	0.266652	0.292517	0.365481	0.266653	0.292519	0.476504
cv 267	0.326289	0.331837	0.326289	0.282735	0.289466	0.283428	0.283428	0.287072	0.287072	0.275275	0.27588	0.27588	0.312424	0.333635	0.312424	0.277591	0.282589	0.285879	0.285877	0.272223	0.272222	0.277596	0.264651	0.264652	0.406196	0.364817	0.404302	0.447452	0.297716	0.437798	0.404303	0.401377	0.395881	0.440084	0.43174	0.395883	0.427952	0.378395	0.422612	0.459312	0.305701	0.460162	0.422605	0.416801	0.408543	0.459312	0.449262	0.408606	0.572819
cv 268	0.213309	0.215316	0.213309	0.214459	0.202257	0.213905	0.213906	0.20676	0.20676	0.213797	0.20676	0.20676	0.231083	0.220399	0.231083	0.222982	0.206909	0.231083	0.231083	0.222854	0.222854	0.222981	0.222853	0.222855	0.264612	0.244533	0.27677	0.332298	0.206947	0.264843	0.271537	0.267302	0.27677	0.333591	0.266365	0.271538	0.275652	0.262313	0.294425	0.368011	0.244151	0.285102	0.290765	0.279351	0.294428	0.368011	0.288651	0.290765	0.501341
cv 269	0.270571	0.239055	0.270571	0.247003	0.243666	0.259516	0.259515	0.256761	0.256762	0.241564	0.246043	0.246044	0.276134	0.243086	0.276134	0.231742	0.242944	0.263908	0.263901	0.268039	0.268043	0.231742	0.259403	0.25941	0.343039	0.279935	0.330409	0.334114	0.305715	0.330798	0.330111	0.347117	0.331243	0.334938	0.332517	0.331695	0.357	0.29755	0.350888	0.354157	0.323327	0.347931	0.351231	0.363436	0.35194	0.354157	0.350029	0.352682	0.534304
cv 270	0.298067	0.330456	0.298067	0.345868	0.295534	0.298067	0.298067	0.277356	0.277356	0.295518	0.277356	0.277356	0.326414	0.331046	0.326415	0.361943	0.298343	0.326415	0.325477	0.301283	0.301282	0.361951	0.301278	0.29907	0.248828	0.266264	0.279203	0.276615	0.286707	0.248417	0.271467	0.249567	0.279202	0.281602	0.248297	0.271468	0.249148	0.269549	0.283947	0.298256	0.282692	0.260582	0.27788	0.252898	0.283939	0.298256	0.262264	0.277881	0.458983
cv 271	0.288942	0.283419	0.288942	0.284753	0.259101	0.27831	0.27831	0.276687	0.276688	0.2614	0.27593	0.27593	0.312	0.291307	0.312	0.2898	0.270375	0.303454	0.30345	0.304864	0.304864	0.289791	0.302796	0.302795	0.272618	0.312741	0.319465	0.290229	0.230319	0.281255	0.292561	0.276062	0.320624	0.293834	0.284577	0.294786	0.27374	0.33256	0.325267	0.313754	0.234413	0.295406	0.309917	0.279413	0.326807	0.313753	0.299305	0.312312	0.469513
cv 272	0.240341	0.212498	0.240341	0.205079	0.202405	0.209604	0.2096	0.216975	0.216974	0.205084	0.217395	0.217395	0.239388	0.21305	0.239389	0.206179	0.202074	0.235761	0.23576	0.222035	0.222032	0.206189	0.222057	0.222058	0.309197	0.338601	0.335288	0.343397	0.197004	0.322785	0.333329	0.287922	0.31106	0.332829	0.288072	0.311079	0.332637	0.356614	0.367488	0.370841	0.224185	0.358404	0.368562	0.310903	0.342299	0.370841	0.347511	0.355992	0.488775
cv 273	0.230933	0.208845	0.230933	0.253412	0.228556	0.230933	0.230915	0.230934	0.230933	0.228556	0.230933	0.230933	0.223755	0.208744	0.223756	0.246794	0.232021	0.223756	0.223756	0.223756	0.223756	0.246795	0.223756	0.223646	0.301498	0.283813	0.308054	0.316062	0.202491	0.323684	0.308054	0.272582	0.284353	0.303996	0.301444	0.284358	0.308401	0.30351	0.324171	0.339236	0.211819	0.340004	0.341887	0.281022	0.297761	0.339236	0.317514	0.318632	0.519942
cv 274	0.277326	0.279211	0.277326	0.301882	0.324168	0.277329	0.277325	0.277326	0.277326	0.301881	0.277328	0.277328	0.269053	0.2801	0.269053	0.306176	0.323215	0.26906	0.26906	0.26906	0.269056	0.306182	0.269061	0.26906	0.263173	0.321049	0.294801	0.362484	0.216377	0.300452	0.294804	0.260332	0.29016	0.344798	0.306832	0.290157	0.261677	0.30791	0.295681	0.389072	0.222402	0.276327	0.29568	0.260576	0.29165	0.389072	0.280608	0.291651	0.438487
cv 275	0.234978	0.206874	0.234918	0.231815	0.225855	0.224653	0.224653	0.23276	0.232762	0.234768	0.227671	0.227664	0.231752	0.215527	0.231754	0.238994	0.237966	0.227494	0.227494	0.236163	0.236159	0.23899	0.229156	0.229158	0.32307	0.375015	0.365229	0.434801	0.330255	0.32307	0.365229	0.324138	0.365226	0.437368	0.324138	0.365206	0.332836	0.387815	0.376967	0.461443	0.351517	0.395426	0.376969	0.335692	0.377536	0.461443	0.398289	0.377538	0.499519
cv 276	0.180699	0.163769	0.180699	0.196619	0.187004	0.180699	0.180699	0.180699	0.180699	0.19662	0.180699	0.180699	0.183378	0.161681	0.183378	0.203647	0.1874	0.183379	0.183379	0.183379	0.183368	0.20365	0.183367	0.183379	0.274544	0.285145	0.296773	0.246394	0.219468	0.25511	0.271177	0.269225	0.295273	0.242087	0.249043	0.263911	0.294992	0.302092	0.320094	0.276395	0.23663	0.278278	0.294318	0.288933	0.31827	0.276395	0.273587	0.288817	0.51142
cv 277	0.188029	0.185304	0.188029	0.172353	0.236774	0.18803	0.18799	0.188302	0.188302	0.172352	0.188306	0.188302	0.167531	0.176937	0.167535	0.169099	0.24091	0.167536	0.167535	0.167531	0.167535	0.169108	0.167535	0.167535	0.376877	0.347474	0.393697	0.354348	0.272485	0.367172	0.364129	0.377615	0.393988	0.359011	0.368944	0.365643	0.393488	0.360664	0.40813	0.38068	0.290387	0.390512	0.384526	0.396419	0.410256	0.380681	0.393253	0.387015	0.531268
cv 278	0.195489	0.19613	0.195489	0.182846	0.209639	0.18599	0.186022	0.19296	0.19296	0.178009	0.183403	0.183707	0.203092	0.184095	0.203092	0.180308	0.21391	0.202846	0.202796	0.199947	0.199949	0.180315	0.199877	0.199839	0.331138	0.264249	0.33002	0.328603	0.252062	0.341914	0.33286	0.332741	0.330018	0.332728	0.344	0.333931	0.336385	0.26669	0.332051	0.341787	0.272481	0.348575	0.339642	0.346529	0.332053	0.341787	0.350866	0.340586	0.502746
cv 279	0.315433	0.3425	0.315433	0.347147	0.349686	0.315434	0.315433	0.315439	0.315436	0.346154	0.315438	0.315438	0.316077	0.343865	0.31607	0.355998	0.346712	0.316076	0.31607	0.316115	0.316115	0.356016	0.316113	0.316114	0.240504	0.21914	0.240468	0.253638	0.199523	0.247808	0.240565	0.235332	0.233772	0.253263	0.244137	0.239972	0.253639	0.228061	0.254734	0.271805	0.225772	0.265126	0.267377	0.248037	0.247288	0.271805	0.262342	0.262117	0.429317
cv 280	0.239733	0.26267	0.239733	0.277801	0.254746	0.239734	0.239734	0.242212	0.242212	0.257528	0.242214	0.242214	0.258105	0.26138	0.258105	0.281261	0.262364	0.258105	0.258105	0.26059	0.260589	0.281262	0.26059	0.260589	0.399858	0.33129	0.392705	0.406431	0.262918	0.423231	0.392703	0.399858	0.392705	0.406431	0.423243	0.392703	0.41535	0.34702	0.408621	0.429328	0.291989	0.444498	0.428557	0.41535	0.408622	0.429328	0.44451	0.428112	0.515644
cv 281	0.272124	0.323594	0.272123	0.310404	0.300185	0.272125	0.272125	0.275102	0.275101	0.308708	0.275102	0.275101	0.273918	0.33178	0.273918	0.304665	0.292304	0.273923	0.273918	0.275418	0.275417	0.304672	0.275417	0.275417	0.391686	0.359167	0.391988	0.46305	0.365695	0.425131	0.391988	0.391686	0.391988	0.463049	0.42513	0.391988	0.415327	0.377183	0.420254	0.490119	0.362146	0.445547	0.420257	0.415325	0.420256	0.490118	0.445453	0.420256	0.564868
cv 282	0.245991	0.26179	0.245991	0.25249	0.248753	0.243988	0.243988	0.252523	0.252523	0.249377	0.250366	0.250366	0.261735	0.264976	0.261736	0.256875	0.248873	0.260931	0.260931	0.264993	0.264993	0.256874	0.264881	0.264881	0.340543	0.31035	0.368746	0.325364	0.263184	0.33094	0.349081	0.341676	0.369079	0.330114	0.333035	0.350505	0.370659	0.321642	0.392659	0.324522	0.268776	0.33274	0.352024	0.366375	0.389143	0.324522	0.334104	0.352796	0.483553
cv 283	0.284153	0.262578	0.284153	0.283423	0.269469	0.285302	0.285302	0.284154	0.284154	0.278373	0.285302	0.285302	0.295295	0.266202	0.295295	0.289067	0.273114	0.295295	0.295295	0.295295	0.295295	0.289066	0.295295	0.295274	0.369392	0.344743	0.393483	0.368818	0.245833	0.376155	0.387419	0.369391	0.393483	0.368817	0.376155	0.387419	0.374936	0.354583	0.402505	0.385276	0.273175	0.390234	0.40284	0.374926	0.402505	0.385276	0.390234	0.402831	0.44098
cv 284	0.29321	0.282287	0.29321	0.287526	0.278439	0.288183	0.28818	0.287116	0.287116	0.282101	0.287116	0.287116	0.302866	0.28222	0.302867	0.293191	0.274898	0.30287	0.302872	0.290502	0.290503	0.293194	0.290503	0.290502	0.326253	0.345643	0.358266	0.351017	0.235948	0.349915	0.358265	0.316467	0.350773	0.349122	0.345279	0.350774	0.345398	0.366712	0.3808	0.384764	0.257926	0.373548	0.391525	0.336364	0.374015	0.384764	0.368013	0.386189	0.43489
cv 285	0.208008	0.235376	0.208008	0.265503	0.231646	0.208009	0.20801	0.210378	0.210377	0.231641	0.210382	0.210376	0.218093	0.239603	0.218092	0.269788	0.231038	0.218093	0.218092	0.21963	0.219627	0.269789	0.219632	0.219628	0.204548	0.214303	0.187102	0.212015	0.238335	0.216203	0.183934	0.204548	0.187102	0.212015	0.216203	0.183931	0.240697	0.240707	0.225808	0.250169	0.251655	0.253677	0.232333	0.240696	0.225811	0.250169	0.253677	0.23249	0.42513
cv 286	0.242043	0.211129	0.24191	0.247446	0.259263	0.242044	0.241909	0.23664	0.236531	0.246093	0.23664	0.236536	0.20358	0.179929	0.203586	0.217545	0.252118	0.203585	0.203586	0.198048	0.198058	0.217558	0.198055	0.198053	0.269866	0.242658	0.275992	0.276266	0.207314	0.278173	0.280213	0.261228	0.273111	0.279035	0.278172	0.280159	0.266362	0.235766	0.26937	0.270286	0.217657	0.269923	0.271609	0.262886	0.266821	0.270285	0.269923	0.271608	0.497251
cv 287	0.191632	0.230786	0.191632	0.204081	0.252748	0.191635	0.191448	0.196823	0.196823	0.208716	0.196824	0.196542	0.180588	0.224097	0.180587	0.193704	0.238823	0.180596	0.180598	0.182253	0.182253	0.193727	0.182254	0.182139	0.350335	0.392906	0.412756	0.408035	0.271392	0.350333	0.412758	0.349895	0.412761	0.408765	0.349903	0.412754	0.37037	0.396917	0.432004	0.438061	0.304829	0.370369	0.432003	0.370827	0.432001	0.438064	0.370825	0.432002	0.49176
cv 288	0.26812	0.219772	0.267836	0.270258	0.281866	0.266366	0.265925	0.270196	0.270088	0.270476	0.267944	0.267898	0.278015	0.229448	0.278016	0.260163	0.289708	0.272871	0.272871	0.279096	0.279091	0.260158	0.273737	0.273731	0.247341	0.22976	0.235972	0.231285	0.290407	0.238956	0.239188	0.247342	0.235973	0.231285	0.238956	0.239187	0.260089	0.205503	0.230146	0.213189	0.278341	0.219218	0.213703	0.260087	0.230143	0.213188	0.219216	0.213707	0.421939
cv 289	0.164262	0.128948	0.16046	0.165303	0.167957	0.164262	0.16046	0.15696	0.153429	0.153954	0.156958	0.15343	0.178602	0.134685	0.178603	0.171499	0.170595	0.178603	0.178521	0.170885	0.170887	0.171501	0.170894	0.170814	0.331197	0.303688	0.329957	0.314051	0.23076	0.325354	0.322903	0.331197	0.329955	0.315377	0.325354	0.322905	0.345536	0.311854	0.342872	0.318237	0.261029	0.327394	0.326817	0.345537	0.342873	0.318236	0.327393	0.326816	0.507279
cv 290	0.228143	0.245878	0.228143	0.19737	0.203041	0.200981	0.200982	0.212777	0.212777	0.195064	0.200187	0.200219	0.223438	0.242059	0.223439	0.179646	0.205842	0.200447	0.20048	0.216284	0.216295	0.179661	0.201732	0.201736	0.288044	0.261504	0.283838	0.27779	0.284707	0.279447	0.283838	0.288044	0.283838	0.27779	0.279447	0.283838	0.310172	0.271998	0.303076	0.300107	0.295916	0.300222	0.296308	0.310475	0.303077	0.300106	0.300222	0.296314	0.587769
cv 291	0.191336	0.148389	0.186336	0.207551	0.228685	0.192181	0.187398	0.191336	0.186334	0.20755	0.192182	0.187397	0.202701	0.148772	0.198866	0.210676	0.232872	0.202599	0.198916	0.202701	0.198874	0.210676	0.202596	0.19891	0.312205	0.392745	0.351717	0.31078	0.362173	0.307617	0.323937	0.312204	0.351718	0.314664	0.307616	0.323937	0.328389	0.39966	0.370197	0.318914	0.385362	0.316553	0.335744	0.331632	0.370802	0.318914	0.318037	0.336702	0.487653
cv 292	0.228023	0.207677	0.228023	0.235511	0.187442	0.228023	0.228023	0.212332	0.212332	0.200441	0.212332	0.212331	0.242895	0.204266	0.242895	0.24073	0.192214	0.242895	0.242895	0.229782	0.229782	0.24073	0.229782	0.229782	0.248605	0.248074	0.272224	0.273402	0.206747	0.275698	0.272223	0.248605	0.272224	0.273402	0.275698	0.272208	0.275284	0.257157	0.294384	0.284753	0.235025	0.291538	0.301712	0.275284	0.294385	0.284754	0.291538	0.301728	0.396856
cv 293	0.202445	0.163033	0.202445	0.179189	0.150469	0.182212	0.182213	0.166028	0.166027	0.148603	0.15014	0.150139	0.212828	0.16841	0.212828	0.184367	0.153755	0.209938	0.209938	0.183846	0.183845	0.184361	0.181474	0.181472	0.266335	0.205874	0.253247	0.258419	0.123507	0.262802	0.253246	0.25566	0.252186	0.260408	0.263724	0.252186	0.273122	0.22337	0.268424	0.284371	0.154204	0.287962	0.268421	0.264844	0.267082	0.284372	0.288947	0.267083	0.412859
cv 294	0.271856	0.242031	0.271856	0.275232	0.307182	0.272188	0.272187	0.271856	0.271856	0.275232	0.272189	0.272188	0.280493	0.249673	0.280492	0.27938	0.316002	0.280493	0.280493	0.280492	0.280493	0.27938	0.279967	0.280493	0.234212	0.278041	0.270651	0.261613	0.254321	0.234211	0.270652	0.234212	0.270651	0.266017	0.234212	0.270653	0.235495	0.288862	0.274396	0.284084	0.29049	0.264483	0.274395	0.235495	0.274398	0.284084	0.263863	0.274394	0.474101
cv 295	0.299214	0.283029	0.299214	0.299979	0.307107	0.299214	0.299214	0.301739	0.301745	0.301585	0.30174	0.30174	0.327104	0.295703	0.327104	0.305084	0.312772	0.327104	0.327104	0.330618	0.330617	0.30509	0.330625	0.330624	0.281529	0.290725	0.302167	0.300591	0.282617	0.270736	0.279909	0.281271	0.300059	0.303572	0.271734	0.280302	0.309899	0.304716	0.327644	0.326253	0.314354	0.303517	0.307379	0.313514	0.328051	0.326253	0.305957	0.309551	0.387334
cv 296	0.238088	0.218458	0.238087	0.234836	0.232228	0.231252	0.231252	0.238319	0.238321	0.232148	0.231252	0.231251	0.246239	0.218986	0.246239	0.236638	0.234386	0.241004	0.240995	0.246239	0.246239	0.236638	0.241005	0.241004	0.309196	0.308445	0.321624	0.332342	0.243234	0.319185	0.320645	0.299558	0.315857	0.313896	0.308975	0.314892	0.307325	0.319135	0.325922	0.341744	0.265007	0.319472	0.325095	0.297476	0.319245	0.341744	0.308962	0.318457	0.5259
cv 297	0.184761	0.185821	0.184761	0.191827	0.191568	0.184761	0.184761	0.185313	0.185313	0.192882	0.185313	0.185313	0.203151	0.192017	0.203151	0.199146	0.195688	0.20315	0.20315	0.203053	0.203054	0.199139	0.203051	0.203052	0.273477	0.304811	0.299063	0.23957	0.250125	0.244752	0.254819	0.273993	0.299063	0.240378	0.244752	0.254819	0.272676	0.320804	0.303384	0.25699	0.239405	0.255994	0.263997	0.274384	0.303884	0.25699	0.25664	0.264595	0.474514
cv 298	0.298023	0.265751	0.298023	0.300758	0.278686	0.298047	0.298047	0.294592	0.294592	0.288159	0.294594	0.294592	0.320463	0.271487	0.320463	0.308443	0.283987	0.320463	0.320463	0.311897	0.311897	0.308438	0.311897	0.311898	0.347759	0.303977	0.361491	0.371211	0.254811	0.373697	0.361492	0.335812	0.356678	0.372608	0.368451	0.356677	0.35899	0.329176	0.381615	0.393047	0.281394	0.391677	0.403085	0.34898	0.37487	0.393047	0.393074	0.388107	0.486942
cv 299	0.190879	0.12138	0.145437	0.184027	0.174376	0.191057	0.145786	0.191556	0.147453	0.180883	0.19163	0.147551	0.183868	0.122551	0.159696	0.179271	0.170887	0.18387	0.159704	0.185998	0.163252	0.179275	0.185998	0.16326	0.304337	0.33202	0.328568	0.302525	0.211163	0.293712	0.31244	0.304337	0.328568	0.304644	0.293712	0.312443	0.331737	0.343734	0.356998	0.330406	0.233625	0.325476	0.342632	0.331761	0.356998	0.330406	0.325493	0.34262	0.481913
cv 300	0.210397	0.186758	0.209156	0.223736	0.182254	0.210799	0.209567	0.20096	0.199948	0.185608	0.201013	0.20002	0.226428	0.190327	0.226258	0.232102	0.190181	0.226429	0.226258	0.218832	0.218692	0.232102	0.218834	0.218691	0.325115	0.292817	0.330179	0.290139	0.234338	0.292984	0.293938	0.316749	0.323765	0.289865	0.292064	0.293319	0.337914	0.298821	0.34341	0.303184	0.247832	0.306179	0.304094	0.32808	0.335129	0.303184	0.305474	0.30374	0.495753
cv 301	0.176301	0.179962	0.176301	0.179023	0.226643	0.176302	0.176302	0.176302	0.176303	0.179024	0.176302	0.176302	0.162117	0.174569	0.162125	0.171366	0.223487	0.162124	0.162128	0.162128	0.162121	0.171378	0.162125	0.162124	0.278319	0.214927	0.258267	0.27428	0.229217	0.29149	0.258265	0.27609	0.257392	0.273734	0.288731	0.257392	0.269827	0.214166	0.253559	0.282046	0.25442	0.28679	0.253563	0.268296	0.252946	0.282046	0.285034	0.252967	0.485504
cv 302	0.232847	0.204494	0.226821	0.247888	0.238343	0.232847	0.226817	0.224584	0.219865	0.244289	0.224584	0.219856	0.24422	0.213645	0.243003	0.256756	0.243324	0.244222	0.243004	0.237149	0.236149	0.256757	0.237148	0.236149	0.223382	0.222579	0.225278	0.232696	0.268874	0.211913	0.215982	0.222848	0.227847	0.238834	0.216569	0.219303	0.247527	0.240702	0.246251	0.273148	0.289377	0.251695	0.24213	0.248968	0.249453	0.273148	0.256824	0.244913	0.478594
cv 303	0.227557	0.197523	0.227557	0.232271	0.209093	0.228063	0.228063	0.216835	0.216835	0.212429	0.216835	0.216747	0.255619	0.206177	0.255619	0.241587	0.206386	0.255618	0.255619	0.234259	0.234259	0.241586	0.234263	0.234265	0.267892	0.274774	0.295906	0.353812	0.276068	0.310803	0.296153	0.267892	0.295907	0.353812	0.310662	0.296153	0.307701	0.283872	0.326995	0.381444	0.30401	0.360471	0.345497	0.307703	0.326995	0.381444	0.360443	0.345441	0.516397
cv 304	0.250375	0.222052	0.250375	0.237184	0.213924	0.237184	0.237184	0.218258	0.218251	0.220856	0.22055	0.219243	0.267651	0.225727	0.267652	0.24421	0.223566	0.244163	0.244579	0.236558	0.236564	0.244209	0.234037	0.233997	0.234081	0.289765	0.251687	0.259685	0.275492	0.235988	0.251687	0.237322	0.252526	0.265964	0.238262	0.252549	0.236806	0.293386	0.257739	0.255646	0.310678	0.229763	0.235735	0.240639	0.2579	0.255646	0.231461	0.236953	0.467988
cv 305	0.262937	0.242818	0.262938	0.229848	0.262503	0.251502	0.251503	0.264223	0.264223	0.229389	0.252219	0.252229	0.269288	0.23588	0.269289	0.236105	0.269148	0.266395	0.266392	0.270561	0.27056	0.236116	0.267655	0.267657	0.292058	0.286465	0.313028	0.237291	0.284374	0.244589	0.264181	0.292058	0.313028	0.239167	0.244589	0.264184	0.301365	0.301643	0.324715	0.263293	0.302823	0.263737	0.282751	0.301414	0.324714	0.263294	0.263737	0.282749	0.543572
cv 306	0.139335	0.134473	0.139335	0.132327	0.176181	0.130634	0.130634	0.139335	0.139335	0.132326	0.130634	0.130634	0.140625	0.138923	0.140626	0.134451	0.184403	0.135966	0.135966	0.140626	0.140626	0.134452	0.135965	0.135966	0.266183	0.24973	0.238231	0.271836	0.220941	0.26683	0.238231	0.262228	0.235465	0.267197	0.265127	0.235465	0.246106	0.2466	0.223226	0.26596	0.233358	0.250601	0.223227	0.242202	0.219979	0.26596	0.249228	0.219979	0.426234
cv 307	0.363712	0.34996	0.363712	0.356916	0.384537	0.364516	0.364516	0.363712	0.363712	0.356916	0.364516	0.364516	0.379497	0.351519	0.379496	0.361713	0.383419	0.379545	0.379341	0.379496	0.379497	0.361711	0.379545	0.379544	0.34074	0.365325	0.370529	0.410187	0.374737	0.392858	0.370533	0.342509	0.37053	0.412343	0.39269	0.370532	0.352201	0.373974	0.382644	0.424721	0.397096	0.409327	0.415247	0.358294	0.38263	0.424723	0.41026	0.415223	0.545533
cv 308	0.26549	0.235988	0.26549	0.255083	0.256239	0.25977	0.259771	0.265227	0.265227	0.254178	0.259931	0.259931	0.273517	0.239999	0.273517	0.252039	0.263135	0.269848	0.269848	0.274726	0.274726	0.25204	0.271084	0.271083	0.184342	0.194822	0.19984	0.216584	0.211902	0.202167	0.197001	0.177501	0.192852	0.2166	0.20251	0.195924	0.193598	0.196969	0.206591	0.212001	0.202883	0.201771	0.200486	0.177987	0.190273	0.212001	0.198653	0.195866	0.412347
cv 309	0.328334	0.339916	0.328334	0.337785	0.345921	0.328334	0.328334	0.332853	0.332853	0.340769	0.332853	0.332853	0.320698	0.338674	0.320698	0.327529	0.346908	0.320708	0.320882	0.323985	0.323983	0.327548	0.324009	0.324005	0.389759	0.370981	0.402091	0.430831	0.241543	0.434529	0.402093	0.347054	0.378377	0.423165	0.347057	0.378374	0.419687	0.379271	0.420951	0.431444	0.257896	0.440213	0.443928	0.369083	0.401199	0.431445	0.430234	0.401501	0.51645
cv 310	0.307774	0.316795	0.307774	0.311371	0.293261	0.308859	0.308859	0.301091	0.301091	0.30404	0.30137	0.30137	0.331055	0.318437	0.331056	0.313861	0.301198	0.330882	0.330882	0.324898	0.324899	0.313862	0.324892	0.324892	0.411242	0.364099	0.411886	0.37306	0.280575	0.377883	0.392666	0.39119	0.411862	0.377097	0.380858	0.394581	0.427263	0.370552	0.429293	0.391566	0.290709	0.395495	0.409075	0.402165	0.425509	0.391567	0.398913	0.411794	0.521337
cv 311	0.260173	0.225584	0.260173	0.263413	0.263349	0.261215	0.261215	0.260609	0.260609	0.26292	0.261143	0.261142	0.247647	0.224713	0.247645	0.264662	0.262253	0.247646	0.247652	0.247857	0.247856	0.264663	0.247855	0.247857	0.330469	0.350544	0.364505	0.401454	0.291348	0.386546	0.364506	0.324888	0.361038	0.405594	0.387442	0.361046	0.31564	0.355747	0.351552	0.426883	0.313537	0.381335	0.351553	0.316035	0.35005	0.426883	0.381681	0.350068	0.540634
cv 312	0.231032	0.228617	0.231032	0.252495	0.251448	0.231033	0.231032	0.231309	0.231309	0.251747	0.231309	0.231309	0.236733	0.232129	0.236735	0.259932	0.254134	0.236738	0.23674	0.234377	0.234377	0.259938	0.234378	0.234378	0.188189	0.257014	0.207003	0.198123	0.167044	0.199945	0.209253	0.188188	0.207001	0.202708	0.199945	0.20926	0.215922	0.275745	0.241701	0.230422	0.172585	0.231998	0.244151	0.22278	0.242484	0.230422	0.234791	0.24634	0.344401
cv 313	0.284156	0.245773	0.284156	0.277115	0.289396	0.284155	0.284155	0.285341	0.285341	0.276329	0.28534	0.28534	0.295469	0.246578	0.295469	0.27072	0.288547	0.295469	0.29547	0.295537	0.295539	0.270724	0.295539	0.295539	0.280351	0.317217	0.307845	0.366998	0.313999	0.325823	0.307847	0.282378	0.307845	0.367608	0.329178	0.307845	0.271745	0.335067	0.306346	0.375058	0.348513	0.318145	0.323996	0.275058	0.306429	0.375059	0.318388	0.327737	0.475339
cv 314	0.274521	0.24387	0.274521	0.233621	0.256783	0.241498	0.241519	0.276018	0.276018	0.236148	0.247129	0.247912	0.283176	0.244861	0.283177	0.232233	0.257845	0.283177	0.283177	0.285563	0.285564	0.232238	0.285564	0.285563	0.202721	0.258278	0.22001	0.250593	0.194614	0.20272	0.220011	0.202722	0.22001	0.250593	0.202719	0.220011	0.221432	0.273622	0.243564	0.276231	0.228723	0.221431	0.243568	0.221431	0.243568	0.276232	0.221432	0.243567	0.456934
cv 315	0.319022	0.289864	0.317315	0.31021	0.325646	0.314336	0.314465	0.320209	0.317497	0.310209	0.314324	0.314454	0.336258	0.29258	0.335128	0.314645	0.330931	0.333451	0.332664	0.336258	0.335127	0.314645	0.333451	0.332662	0.349467	0.249951	0.320706	0.352994	0.287913	0.349079	0.312994	0.350966	0.320797	0.34954	0.349817	0.313208	0.338313	0.261603	0.317526	0.350147	0.303137	0.339873	0.309719	0.341024	0.318201	0.350147	0.341502	0.310547	0.498026
cv 316	0.202965	0.227138	0.202965	0.22594	0.21721	0.202965	0.202965	0.210154	0.210154	0.21721	0.210159	0.210159	0.189797	0.230665	0.189796	0.227569	0.218906	0.189798	0.189798	0.192889	0.192865	0.227568	0.192889	0.192867	0.269517	0.333775	0.296181	0.338937	0.21595	0.269517	0.296181	0.269517	0.296181	0.338936	0.269518	0.296181	0.271393	0.346371	0.298389	0.337034	0.23053	0.288143	0.298385	0.271392	0.298386	0.337034	0.289074	0.298493	0.502346
cv 317	0.177483	0.176249	0.177483	0.203334	0.217054	0.177483	0.177483	0.181375	0.181378	0.203919	0.181375	0.181375	0.182535	0.173888	0.182535	0.206417	0.221464	0.182535	0.182536	0.184707	0.184707	0.206423	0.184706	0.184708	0.235679	0.266317	0.255436	0.257014	0.165255	0.249863	0.255433	0.237683	0.255432	0.261089	0.251238	0.255431	0.268667	0.290524	0.290056	0.28483	0.186682	0.285432	0.299452	0.269686	0.290384	0.284831	0.287807	0.301127	0.490559
cv 318	0.29958	0.275392	0.29958	0.282055	0.298069	0.29958	0.29956	0.302733	0.302732	0.283774	0.302733	0.302733	0.30663	0.273037	0.30663	0.278198	0.30516	0.306631	0.306655	0.30663	0.306631	0.278203	0.306631	0.306631	0.23148	0.248744	0.245904	0.221028	0.147623	0.22609	0.235857	0.214635	0.232691	0.216693	0.219764	0.228632	0.23802	0.249723	0.250921	0.241519	0.156003	0.243114	0.250911	0.221145	0.238306	0.241519	0.238094	0.245064	0.428798
cv 319	0.244042	0.253902	0.244042	0.257654	0.247772	0.244042	0.244042	0.244042	0.244042	0.26055	0.244042	0.244042	0.242551	0.25375	0.242549	0.263305	0.24915	0.24255	0.242551	0.242554	0.24255	0.263302	0.242552	0.242552	0.32561	0.303395	0.334018	0.322555	0.26123	0.327824	0.33393	0.325715	0.334018	0.323651	0.327824	0.33408	0.33117	0.316573	0.34294	0.337482	0.283084	0.340146	0.348476	0.332684	0.342939	0.337482	0.340146	0.348476	0.489497
cv 320	0.250334	0.234809	0.250333	0.247745	0.254582	0.251527	0.251529	0.248693	0.248693	0.24769	0.249015	0.248993	0.260406	0.240622	0.260406	0.250466	0.256921	0.260406	0.260253	0.25814	0.25814	0.250466	0.25814	0.25814	0.345393	0.297565	0.353481	0.328702	0.223954	0.340232	0.353471	0.343776	0.353478	0.329942	0.340233	0.353472	0.358745	0.308695	0.369055	0.352923	0.24294	0.359609	0.372728	0.3595	0.369054	0.352923	0.359609	0.372731	0.479371
cv 321	0.208462	0.223154	0.208462	0.238249	0.243295	0.208462	0.208462	0.211547	0.211547	0.240631	0.211547	0.211547	0.226366	0.223778	0.226368	0.242419	0.245811	0.226367	0.225934	0.22885	0.228851	0.242419	0.228852	0.228852	0.236732	0.216632	0.244946	0.194044	0.211708	0.213078	0.229138	0.24281	0.247363	0.198158	0.215605	0.23092	0.242016	0.210734	0.240996	0.213928	0.206792	0.225714	0.234608	0.241497	0.242213	0.213928	0.227615	0.236519	0.463356
cv 322	0.352435	0.329561	0.351541	0.340605	0.371881	0.352167	0.351334	0.352435	0.351532	0.340605	0.352166	0.351334	0.377355	0.341631	0.377356	0.346761	0.382874	0.377273	0.377272	0.377354	0.377385	0.346762	0.377273	0.377289	0.409612	0.295656	0.364431	0.451734	0.313208	0.409609	0.364429	0.408262	0.364266	0.441748	0.408261	0.364269	0.435868	0.306172	0.386556	0.475496	0.339675	0.480117	0.386547	0.435675	0.386606	0.475496	0.478266	0.386595	0.518199
cv 323	0.273361	0.277026	0.273361	0.279457	0.323619	0.268788	0.268788	0.273361	0.273361	0.279457	0.268788	0.268788	0.268243	0.281518	0.268245	0.284062	0.318015	0.267052	0.267052	0.268244	0.268241	0.284066	0.267052	0.267048	0.307891	0.314253	0.341105	0.314372	0.252573	0.316686	0.33642	0.304384	0.339434	0.31581	0.316087	0.336098	0.32293	0.324212	0.359102	0.321407	0.248275	0.325318	0.345591	0.316813	0.355068	0.321406	0.323579	0.344363	0.488561
cv 324	0.284746	0.256647	0.284746	0.258996	0.233355	0.270307	0.27031	0.244382	0.24438	0.228838	0.235968	0.235968	0.295291	0.264146	0.295292	0.257136	0.236409	0.284007	0.284007	0.270308	0.27031	0.257136	0.260165	0.260166	0.329941	0.333701	0.351281	0.327851	0.281318	0.331624	0.344766	0.329428	0.351523	0.329907	0.332309	0.344915	0.336953	0.354449	0.361738	0.35536	0.308771	0.341605	0.357975	0.338478	0.362281	0.355361	0.342677	0.358318	0.463588
cv 325	0.226463	0.245712	0.226463	0.182915	0.28628	0.180054	0.180056	0.226938	0.226938	0.183166	0.180118	0.18012	0.224579	0.249061	0.22458	0.17462	0.295381	0.201567	0.202075	0.22458	0.224525	0.174639	0.201542	0.201826	0.380477	0.32598	0.405193	0.38295	0.245256	0.392826	0.407813	0.373693	0.405197	0.383234	0.392814	0.405296	0.389463	0.342924	0.413522	0.409173	0.293235	0.40919	0.425376	0.386702	0.413522	0.409173	0.409176	0.425342	0.495794
cv 326	0.269678	0.264923	0.269678	0.287298	0.256365	0.270184	0.270184	0.264983	0.264983	0.260218	0.264984	0.264984	0.215118	0.256225	0.215116	0.279334	0.253482	0.215121	0.215121	0.215613	0.215614	0.279345	0.215614	0.215614	0.375735	0.352068	0.387374	0.385943	0.340336	0.397816	0.387375	0.376867	0.387157	0.383854	0.399691	0.387157	0.365804	0.347988	0.376145	0.39785	0.358363	0.38207	0.376145	0.367429	0.376077	0.39785	0.39036	0.376078	0.549992
cv 327	0.314795	0.268962	0.314795	0.314727	0.306792	0.317089	0.317094	0.314795	0.314795	0.314728	0.317118	0.317124	0.322708	0.267948	0.322708	0.314272	0.311847	0.322709	0.322708	0.322708	0.322708	0.314272	0.322709	0.322709	0.302991	0.272848	0.288095	0.359928	0.343718	0.302996	0.288095	0.304669	0.289377	0.364533	0.304668	0.289377	0.30356	0.270403	0.285738	0.349374	0.374364	0.326727	0.285743	0.307812	0.287489	0.349374	0.331468	0.28749	0.498693
cv 328	0.332668	0.328295	0.332668	0.341238	0.346214	0.332671	0.332744	0.330528	0.330528	0.338712	0.330524	0.330524	0.341218	0.326795	0.341218	0.33586	0.349488	0.341226	0.341221	0.339173	0.339172	0.335892	0.339172	0.339173	0.319498	0.32774	0.325807	0.370729	0.312626	0.34301	0.327167	0.319313	0.323546	0.367311	0.343903	0.326669	0.344282	0.335744	0.349722	0.390845	0.346242	0.376297	0.361168	0.345242	0.348034	0.390844	0.378163	0.361506	0.542133
cv 329	0.204756	0.186093	0.204756	0.180793	0.165537	0.188333	0.188327	0.185447	0.185447	0.175234	0.180471	0.18047	0.201607	0.188909	0.201607	0.184969	0.150023	0.19707	0.19707	0.177712	0.177718	0.18496	0.176838	0.176842	0.28127	0.286632	0.305053	0.285254	0.153967	0.292713	0.300869	0.253764	0.275461	0.249011	0.255933	0.26944	0.274134	0.301991	0.305724	0.325445	0.173574	0.293653	0.30134	0.252597	0.279056	0.325446	0.263907	0.275067	0.410911
cv 330	0.307857	0.320758	0.307858	0.333216	0.339281	0.307856	0.307858	0.307858	0.307858	0.333216	0.307856	0.307856	0.322506	0.323501	0.322507	0.337812	0.336872	0.322507	0.321752	0.322506	0.322342	0.33781	0.322509	0.321805	0.383996	0.304548	0.373096	0.33653	0.272924	0.346467	0.330445	0.373842	0.370551	0.336067	0.343976	0.33136	0.40633	0.316039	0.384672	0.372334	0.25371	0.37895	0.35769	0.371087	0.368597	0.372335	0.371518	0.356494	0.548159
cv 331	0.268827	0.270437	0.268827	0.272691	0.267728	0.268948	0.268948	0.272489	0.272489	0.268687	0.272458	0.272458	0.286228	0.272231	0.286228	0.273982	0.267641	0.286229	0.286136	0.287615	0.287615	0.273977	0.287615	0.287616	0.37513	0.369619	0.397345	0.404029	0.321265	0.405689	0.397346	0.376232	0.39772	0.407476	0.406366	0.397721	0.372172	0.370286	0.39495	0.388452	0.345008	0.391442	0.39355	0.374466	0.395569	0.388452	0.393661	0.394709	0.491475
cv 332	0.295869	0.261046	0.292175	0.277014	0.296018	0.277522	0.275526	0.299704	0.292574	0.280273	0.280542	0.278297	0.307069	0.270218	0.307069	0.279729	0.304786	0.297375	0.297378	0.30991	0.30991	0.279728	0.299697	0.299697	0.263798	0.317129	0.300787	0.258458	0.234497	0.246297	0.260003	0.252077	0.291408	0.259221	0.246308	0.259759	0.257302	0.315911	0.295939	0.246254	0.245474	0.233478	0.246826	0.248014	0.290909	0.246255	0.235883	0.248649	0.455905
cv 333	0.229448	0.22142	0.229448	0.225545	0.233828	0.222797	0.222797	0.22905	0.22905	0.228118	0.224319	0.224319	0.224519	0.221592	0.224518	0.227932	0.242875	0.220774	0.220773	0.224825	0.224825	0.227933	0.221378	0.221392	0.320162	0.332252	0.355977	0.353771	0.233402	0.346425	0.355965	0.317093	0.350047	0.326271	0.334638	0.351461	0.335259	0.340217	0.372254	0.359667	0.238561	0.362739	0.379107	0.330341	0.362345	0.359668	0.342207	0.357027	0.492063
cv 334	0.218977	0.22887	0.213463	0.269836	0.256059	0.218977	0.213456	0.218977	0.213462	0.25606	0.218978	0.213427	0.240459	0.229615	0.234052	0.279023	0.255033	0.24046	0.234051	0.241748	0.235497	0.279027	0.241748	0.235494	0.311399	0.240117	0.297616	0.258883	0.328145	0.278267	0.272323	0.312284	0.297617	0.263454	0.278409	0.272323	0.325444	0.249086	0.313674	0.27608	0.333536	0.291324	0.286116	0.326966	0.313675	0.27608	0.29206	0.286116	0.518314
cv 335	0.252404	0.20992	0.252404	0.23972	0.222639	0.252284	0.252284	0.222639	0.222637	0.223298	0.223298	0.223298	0.246964	0.217656	0.246964	0.239498	0.229369	0.246964	0.246881	0.250145	0.250142	0.239496	0.250145	0.250142	0.384815	0.297296	0.35719	0.390166	0.314909	0.406207	0.357189	0.379432	0.35744	0.387168	0.400793	0.357439	0.398184	0.311562	0.374622	0.419287	0.352646	0.427646	0.374618	0.396277	0.375921	0.419287	0.423348	0.375921	0.578902
cv 336	0.253755	0.226813	0.250342	0.237596	0.256491	0.236599	0.233883	0.249674	0.247639	0.231406	0.232976	0.231498	0.27854	0.23882	0.27854	0.244056	0.264674	0.264048	0.264048	0.273502	0.273502	0.244055	0.259328	0.259348	0.338167	0.319228	0.354812	0.342756	0.26119	0.33746	0.343873	0.330617	0.354812	0.342756	0.337458	0.343872	0.341476	0.321063	0.35781	0.353105	0.241498	0.348671	0.353444	0.319896	0.348862	0.353104	0.348662	0.353426	0.456122
cv 337	0.286622	0.290417	0.286622	0.32351	0.287333	0.286622	0.286622	0.289854	0.289854	0.287333	0.289854	0.289854	0.308256	0.301669	0.308257	0.330683	0.288747	0.308256	0.308259	0.310483	0.310481	0.330686	0.310484	0.310482	0.151974	0.202003	0.185239	0.254913	0.159389	0.186553	0.194414	0.155276	0.185236	0.25795	0.1883	0.194478	0.18117	0.215142	0.215192	0.268942	0.193041	0.222639	0.233524	0.186246	0.215184	0.268942	0.225712	0.235017	0.382803
cv 338	0.225788	0.189438	0.225788	0.216265	0.210939	0.225788	0.225788	0.222981	0.222981	0.212871	0.222981	0.222981	0.243669	0.193644	0.24367	0.212699	0.219507	0.24367	0.24367	0.24216	0.24216	0.212697	0.24216	0.24216	0.344087	0.314971	0.367177	0.299622	0.282479	0.303291	0.324809	0.344876	0.367177	0.305893	0.306501	0.327351	0.352106	0.330483	0.378948	0.328331	0.303862	0.325543	0.346567	0.363231	0.381083	0.328332	0.330594	0.351029	0.486143
cv 339	0.269564	0.272084	0.269565	0.29187	0.31843	0.269564	0.269564	0.269564	0.269563	0.291869	0.269564	0.269565	0.260477	0.270354	0.260479	0.276431	0.311929	0.26048	0.260436	0.261221	0.261211	0.276443	0.26122	0.261183	0.290263	0.305269	0.306096	0.28884	0.234386	0.303163	0.312255	0.290263	0.306096	0.291781	0.303165	0.312241	0.261493	0.315697	0.283532	0.296109	0.236909	0.290479	0.300307	0.268674	0.283523	0.296109	0.290484	0.300334	0.460157
cv 340	0.173257	0.216094	0.173257	0.199547	0.251697	0.174179	0.174215	0.173261	0.173222	0.199546	0.174167	0.174206	0.180012	0.213286	0.180014	0.203475	0.251073	0.180022	0.180071	0.180021	0.180023	0.203472	0.180022	0.180085	0.329475	0.342465	0.358612	0.336257	0.260173	0.34311	0.358615	0.331811	0.358615	0.340961	0.345259	0.358614	0.33016	0.348526	0.359476	0.347611	0.274178	0.348147	0.365348	0.332577	0.359914	0.347611	0.35133	0.368328	0.566791
cv 341	0.318151	0.302942	0.318151	0.326343	0.335036	0.319201	0.319201	0.319281	0.319284	0.326617	0.320099	0.320099	0.336667	0.308236	0.336666	0.334161	0.341149	0.336671	0.336669	0.337277	0.337276	0.334158	0.337281	0.337277	0.305805	0.21489	0.26795	0.319875	0.211722	0.308494	0.267433	0.296454	0.263984	0.307113	0.299523	0.262788	0.325034	0.22765	0.291909	0.329106	0.217197	0.322445	0.294672	0.313087	0.286858	0.329106	0.313834	0.287793	0.531611
cv 342	0.240543	0.234984	0.240543	0.259884	0.263365	0.240543	0.240543	0.242334	0.242329	0.261552	0.242333	0.242334	0.249699	0.237272	0.249699	0.227122	0.261539	0.249705	0.249704	0.251197	0.251197	0.227131	0.251214	0.251213	0.37103	0.336316	0.387396	0.376752	0.286779	0.358255	0.365166	0.358146	0.387396	0.378564	0.358862	0.36588	0.383355	0.352625	0.403749	0.396712	0.29748	0.376362	0.385314	0.364496	0.403166	0.396713	0.376928	0.386432	0.53807
cv 343	0.235643	0.228756	0.235643	0.225262	0.259559	0.228341	0.228346	0.232505	0.232504	0.225269	0.229639	0.229639	0.239337	0.222587	0.239335	0.217178	0.265077	0.234291	0.234292	0.238439	0.238438	0.217196	0.235296	0.235294	0.34743	0.384033	0.369058	0.332516	0.297612	0.344941	0.353887	0.342866	0.369051	0.332517	0.344941	0.353887	0.345889	0.376664	0.370163	0.332878	0.299881	0.34003	0.349681	0.341758	0.365528	0.332879	0.34003	0.34968	0.537497
cv 344	0.267223	0.250986	0.267223	0.232113	0.269962	0.236764	0.236765	0.269724	0.269726	0.232113	0.236765	0.236766	0.288225	0.254562	0.288225	0.242398	0.272764	0.267157	0.267164	0.289973	0.289964	0.242397	0.267165	0.26716	0.354316	0.343655	0.37965	0.40407	0.327641	0.385031	0.37965	0.349735	0.378146	0.401426	0.34974	0.378146	0.377823	0.35522	0.398909	0.42332	0.343816	0.415647	0.398911	0.371363	0.396967	0.42332	0.411527	0.396968	0.522806
cv 345	0.287377	0.244828	0.287377	0.278165	0.282202	0.28738	0.287381	0.29211	0.29211	0.278662	0.29211	0.29211	0.311263	0.244721	0.311268	0.285971	0.280618	0.311265	0.311269	0.312298	0.312295	0.285973	0.312298	0.312294	0.225978	0.333013	0.250209	0.316236	0.19731	0.26305	0.25021	0.22598	0.250212	0.312767	0.264499	0.250213	0.238015	0.343827	0.269323	0.342191	0.215318	0.309857	0.300173	0.241689	0.269325	0.34219	0.313669	0.314806	0.450586
cv 346	0.227843	0.259225	0.227843	0.259064	0.272177	0.226405	0.226407	0.232002	0.232002	0.260406	0.229551	0.229551	0.245013	0.255873	0.245013	0.266962	0.274794	0.243949	0.243949	0.248909	0.24891	0.266967	0.247659	0.247658	0.271981	0.279685	0.257807	0.265817	0.263704	0.249426	0.257681	0.269872	0.257806	0.26981	0.250612	0.257678	0.299926	0.287949	0.288147	0.275334	0.283454	0.26295	0.270296	0.296959	0.28815	0.275333	0.265108	0.27147	0.537008
cv 347	0.256582	0.215555	0.250068	0.25708	0.255267	0.257761	0.251708	0.25635	0.250557	0.257125	0.257761	0.251701	0.262607	0.209446	0.253752	0.2553	0.260724	0.26244	0.253668	0.262613	0.253753	0.255304	0.262441	0.253665	0.295714	0.299946	0.314314	0.29569	0.246346	0.278892	0.290943	0.267226	0.29192	0.283777	0.256647	0.269094	0.291518	0.316685	0.313906	0.320764	0.27687	0.285765	0.29902	0.264479	0.291936	0.320763	0.262921	0.278014	0.483261
cv 348	0.232328	0.198662	0.232328	0.207885	0.216888	0.207886	0.207886	0.216886	0.216886	0.212245	0.212258	0.212235	0.247773	0.198924	0.247773	0.20208	0.220613	0.20208	0.20108	0.2507	0.250757	0.20208	0.205545	0.205724	0.333129	0.360541	0.368698	0.390065	0.276851	0.384072	0.368698	0.336536	0.368768	0.39421	0.336536	0.368768	0.340918	0.365445	0.379409	0.387495	0.306082	0.383816	0.397962	0.347748	0.381382	0.387495	0.38765	0.400896	0.472017
cv 349	0.254348	0.212615	0.254348	0.251488	0.241806	0.256396	0.256396	0.250831	0.250831	0.243622	0.250831	0.250485	0.255027	0.213765	0.255027	0.253185	0.248144	0.255027	0.255027	0.256013	0.256013	0.253186	0.256012	0.255691	0.353269	0.356036	0.382197	0.319929	0.185475	0.327269	0.345111	0.286888	0.318139	0.306539	0.308258	0.322329	0.360886	0.374647	0.397615	0.316285	0.22439	0.322729	0.338879	0.30942	0.345971	0.316285	0.317495	0.331381	0.437491
cv 350	0.207863	0.225783	0.207863	0.23757	0.211216	0.207863	0.207863	0.20049	0.20049	0.229291	0.20049	0.20049	0.225193	0.227709	0.225193	0.242788	0.21901	0.225193	0.225193	0.218964	0.218964	0.242791	0.218962	0.21871	0.311681	0.32403	0.351499	0.340861	0.169798	0.338697	0.355677	0.273179	0.322012	0.332532	0.325481	0.337787	0.293367	0.323114	0.338229	0.33072	0.179536	0.324399	0.340082	0.256981	0.309784	0.33072	0.320116	0.33653	0.434427
cv 351	0.234882	0.220248	0.234882	0.224957	0.229773	0.233996	0.233996	0.239203	0.239203	0.230294	0.239125	0.239125	0.238398	0.222834	0.238398	0.221433	0.223364	0.238389	0.238389	0.241126	0.241122	0.221433	0.241126	0.241122	0.260421	0.283031	0.29215	0.269871	0.217267	0.261406	0.275757	0.2554	0.279185	0.267062	0.2581	0.270775	0.274383	0.284409	0.306441	0.293645	0.223042	0.284133	0.299395	0.267109	0.286836	0.293645	0.280165	0.291769	0.466198
cv 352	0.203032	0.211913	0.203032	0.223957	0.209344	0.203447	0.203447	0.203914	0.203914	0.222636	0.204196	0.204197	0.220938	0.208158	0.220938	0.233658	0.217765	0.220938	0.220878	0.221273	0.221273	0.233653	0.221274	0.221132	0.358358	0.295399	0.34554	0.335261	0.303946	0.35894	0.344576	0.359744	0.346096	0.338535	0.360426	0.345092	0.358016	0.29576	0.343992	0.348191	0.334904	0.365823	0.342428	0.360234	0.345023	0.348191	0.367925	0.343379	0.507996
cv 353	0.319712	0.238792	0.26203	0.278772	0.252176	0.278771	0.260781	0.252176	0.240414	0.252178	0.252176	0.240411	0.320842	0.243174	0.29192	0.274012	0.254375	0.320842	0.291894	0.29099	0.271444	0.274018	0.29097	0.271441	0.385775	0.32138	0.375778	0.396955	0.249947	0.402949	0.375771	0.386082	0.375777	0.400169	0.403878	0.375771	0.409346	0.336076	0.397902	0.408716	0.268985	0.414245	0.405269	0.407693	0.397907	0.408716	0.417623	0.405267	0.456066
cv 354	0.222284	0.216564	0.220366	0.253716	0.240012	0.222285	0.220366	0.229474	0.227359	0.240647	0.229476	0.227354	0.214271	0.217741	0.213626	0.238888	0.233702	0.214272	0.213627	0.219936	0.218788	0.238889	0.219934	0.218808	0.359739	0.368511	0.38683	0.348385	0.286959	0.351687	0.358271	0.359977	0.387673	0.352817	0.353668	0.357055	0.369063	0.384442	0.400445	0.357465	0.321029	0.358287	0.364582	0.372641	0.402407	0.357465	0.361455	0.365063	0.520565
cv 355	0.232334	0.250125	0.232334	0.246647	0.238443	0.231524	0.231524	0.230604	0.230604	0.241887	0.229708	0.229707	0.2553	0.257607	0.255299	0.256351	0.24537	0.254312	0.254312	0.251102	0.251101	0.256351	0.250067	0.250067	0.24967	0.256576	0.264958	0.310676	0.203729	0.258664	0.262415	0.250244	0.265142	0.306989	0.258593	0.262524	0.268167	0.265947	0.284174	0.323663	0.235848	0.284628	0.292591	0.269607	0.284648	0.323663	0.284169	0.292858	0.461224
cv 356	0.22687	0.218694	0.22687	0.237036	0.229813	0.229904	0.229905	0.233028	0.233028	0.235803	0.234152	0.234152	0.245579	0.224348	0.245579	0.228652	0.234115	0.244876	0.244883	0.249175	0.249174	0.228653	0.248478	0.248484	0.404115	0.300015	0.371855	0.40891	0.34262	0.415039	0.371857	0.404686	0.371862	0.410435	0.41478	0.371858	0.410935	0.307614	0.382396	0.42104	0.367009	0.42522	0.382395	0.411882	0.382521	0.42104	0.425204	0.382508	0.517526
cv 357	0.183535	0.138821	0.175094	0.196304	0.15914	0.183535	0.175094	0.180183	0.169362	0.15914	0.180183	0.169361	0.185681	0.142686	0.184666	0.199894	0.161008	0.185682	0.184666	0.185091	0.183811	0.199884	0.185091	0.183811	0.237915	0.261827	0.25238	0.272881	0.1435	0.269056	0.252379	0.237915	0.252378	0.272881	0.269029	0.252478	0.248053	0.272707	0.26298	0.293192	0.165159	0.286852	0.286713	0.248469	0.26298	0.293192	0.286853	0.286713	0.447995
cv 358	0.131661	0.144856	0.131661	0.130666	0.151673	0.130775	0.130775	0.135301	0.135301	0.134696	0.134611	0.134611	0.151662	0.152445	0.151663	0.135469	0.157201	0.151001	0.151001	0.154096	0.154096	0.135469	0.153675	0.153675	0.258325	0.261513	0.263488	0.322575	0.248251	0.258326	0.263488	0.258599	0.26345	0.323052	0.258598	0.263449	0.283381	0.284208	0.291108	0.357045	0.280859	0.334931	0.291109	0.284269	0.29105	0.357046	0.335567	0.29105	0.543988
cv 359	0.263886	0.281956	0.263886	0.275298	0.308955	0.263886	0.263886	0.266988	0.26699	0.277046	0.267012	0.267012	0.292573	0.286516	0.292573	0.271361	0.317267	0.292573	0.292573	0.29558	0.295589	0.271367	0.29559	0.295589	0.401124	0.402322	0.438964	0.433767	0.301215	0.429836	0.438966	0.400948	0.438966	0.433768	0.429522	0.438967	0.417864	0.415691	0.462633	0.457764	0.322924	0.453022	0.472944	0.417447	0.462599	0.457764	0.452847	0.472897	0.522459
cv 360	0.289183	0.258456	0.289183	0.270963	0.286514	0.288315	0.288315	0.294347	0.294346	0.270963	0.292001	0.291985	0.276214	0.26141	0.276211	0.265852	0.289574	0.276219	0.276214	0.276219	0.276121	0.265852	0.27622	0.276214	0.350261	0.353704	0.378794	0.31323	0.174465	0.326639	0.339044	0.281239	0.323761	0.295622	0.303554	0.315924	0.351309	0.36249	0.382337	0.316888	0.20467	0.329607	0.343072	0.293387	0.337636	0.316887	0.313929	0.327419	0.501288
cv 361	0.265467	0.261749	0.265467	0.241968	0.268528	0.264426	0.264433	0.269635	0.269636	0.24197	0.268525	0.268527	0.2625	0.268758	0.262499	0.240089	0.266659	0.262503	0.262433	0.265411	0.265424	0.240103	0.265425	0.265485	0.326368	0.335718	0.341829	0.308917	0.264353	0.316488	0.326401	0.313733	0.335859	0.311089	0.316466	0.325769	0.32408	0.347701	0.346517	0.318458	0.219679	0.321734	0.33275	0.285785	0.319316	0.318458	0.31165	0.322818	0.462624
cv 362	0.303554	0.297607	0.303554	0.339535	0.332088	0.303554	0.303554	0.303554	0.303554	0.339813	0.303554	0.303554	0.315283	0.299042	0.315283	0.342354	0.339947	0.315284	0.315283	0.315282	0.315284	0.342354	0.315287	0.315323	0.373566	0.358089	0.406165	0.37495	0.290043	0.378737	0.388567	0.375896	0.406745	0.380252	0.381354	0.388567	0.384001	0.378407	0.426226	0.390835	0.322681	0.394853	0.409447	0.389454	0.427557	0.390835	0.398924	0.411685	0.537339
cv 363	0.237445	0.25923	0.237445	0.264691	0.264003	0.237445	0.237011	0.237444	0.237444	0.26609	0.237446	0.237011	0.241824	0.264351	0.241823	0.270805	0.267333	0.241824	0.241824	0.241828	0.241829	0.270806	0.241828	0.241828	0.277703	0.241256	0.289855	0.315049	0.281645	0.301164	0.290395	0.276342	0.288281	0.317996	0.301134	0.288601	0.283391	0.255673	0.299081	0.323374	0.261068	0.316462	0.300029	0.275475	0.291249	0.323374	0.31238	0.292042	0.443575
cv 364	0.264181	0.29134	0.264181	0.271393	0.270493	0.264181	0.264052	0.265536	0.265536	0.271752	0.265536	0.265536	0.272827	0.291415	0.272827	0.260947	0.273255	0.272829	0.272829	0.273752	0.27375	0.260955	0.273755	0.27378	0.298101	0.314697	0.318927	0.28708	0.275614	0.299621	0.318923	0.298101	0.318927	0.289443	0.299618	0.318925	0.303717	0.327239	0.331126	0.280702	0.288846	0.290477	0.307162	0.30372	0.331126	0.280704	0.290475	0.307122	0.464999
cv 365	0.251166	0.252967	0.251166	0.286547	0.266119	0.251167	0.251167	0.25291	0.25291	0.287134	0.25291	0.25291	0.258322	0.258547	0.258325	0.291494	0.261251	0.258325	0.258325	0.257785	0.257786	0.291498	0.257786	0.257786	0.307592	0.391997	0.333524	0.395383	0.312449	0.336458	0.333522	0.30759	0.333523	0.396723	0.309478	0.333522	0.307358	0.407736	0.335745	0.422034	0.322624	0.351876	0.335739	0.312024	0.33574	0.422035	0.351399	0.335738	0.513216
cv 366	0.236825	0.234845	0.236825	0.230268	0.268249	0.228284	0.228284	0.236825	0.236825	0.230268	0.228283	0.228283	0.253996	0.237559	0.253996	0.235997	0.270943	0.247646	0.247647	0.253997	0.253997	0.236	0.247647	0.247645	0.343988	0.309213	0.338453	0.306468	0.23923	0.31201	0.325733	0.314334	0.328256	0.297707	0.304591	0.319822	0.364712	0.317872	0.356946	0.30836	0.271012	0.315166	0.328847	0.341128	0.352262	0.30836	0.308522	0.322418	0.496677
cv 367	0.285102	0.268315	0.285102	0.263273	0.28461	0.282171	0.282172	0.287969	0.287974	0.263272	0.284589	0.28459	0.273704	0.273397	0.273706	0.249897	0.285944	0.272986	0.272987	0.273706	0.273706	0.249909	0.272986	0.272986	0.301722	0.31176	0.322788	0.316526	0.212776	0.325795	0.322788	0.295681	0.315501	0.311821	0.319863	0.315502	0.295071	0.310605	0.32115	0.324517	0.230709	0.325582	0.331918	0.287055	0.311582	0.324517	0.319107	0.325321	0.466603
cv 368	0.267508	0.249272	0.267508	0.273328	0.246414	0.267786	0.267786	0.249141	0.249141	0.249545	0.249721	0.249721	0.256915	0.248298	0.256915	0.269457	0.2506	0.256797	0.256798	0.245452	0.245451	0.269458	0.245461	0.245459	0.35117	0.305674	0.351415	0.353864	0.322407	0.352261	0.35589	0.35117	0.351417	0.353864	0.352261	0.355897	0.349799	0.306022	0.349434	0.358998	0.343794	0.352681	0.35441	0.3498	0.349433	0.358998	0.352681	0.35441	0.590864
cv 369	0.219751	0.181017	0.218954	0.212253	0.21964	0.219751	0.218919	0.223239	0.223239	0.212254	0.223239	0.223223	0.220076	0.175777	0.220077	0.212915	0.221734	0.220076	0.220077	0.221897	0.221897	0.212919	0.221897	0.221654	0.324846	0.341909	0.342517	0.3386	0.301968	0.33419	0.343323	0.322191	0.338601	0.329366	0.327932	0.336613	0.346346	0.35362	0.365392	0.360259	0.332982	0.359548	0.369792	0.343293	0.360689	0.36026	0.357143	0.36569	0.529722
cv 370	0.342849	0.374158	0.342849	0.346374	0.396372	0.342854	0.342853	0.34285	0.34285	0.346377	0.342854	0.342604	0.340397	0.369403	0.340393	0.356763	0.39891	0.340404	0.340409	0.340398	0.340397	0.356786	0.340404	0.340408	0.353561	0.261005	0.341232	0.313676	0.271534	0.325077	0.341232	0.353978	0.341233	0.315403	0.325075	0.34123	0.375275	0.281389	0.364585	0.347212	0.289868	0.355467	0.360612	0.373583	0.364377	0.347212	0.35688	0.361012	0.567779
cv 371	0.311714	0.264857	0.283213	0.30624	0.287271	0.311714	0.283194	0.277101	0.247089	0.28795	0.277101	0.247089	0.29747	0.260428	0.274425	0.298345	0.294607	0.297477	0.274419	0.273445	0.2448	0.298367	0.273446	0.244802	0.235679	0.291454	0.243314	0.290212	0.29347	0.258883	0.257314	0.23955	0.244752	0.29376	0.260716	0.258474	0.22954	0.292797	0.23944	0.297979	0.307033	0.251826	0.25099	0.235981	0.242056	0.29798	0.25411	0.252641	0.462318
cv 372	0.248815	0.223211	0.248815	0.252256	0.225214	0.248815	0.248815	0.24593	0.24593	0.225215	0.245929	0.245929	0.25933	0.225811	0.25933	0.24806	0.227238	0.25933	0.259335	0.258242	0.258242	0.248049	0.258239	0.258239	0.326192	0.304257	0.342449	0.321465	0.303695	0.331704	0.342449	0.326192	0.342448	0.321465	0.331769	0.342449	0.344508	0.318333	0.364739	0.339218	0.330523	0.350035	0.363842	0.344508	0.364733	0.339218	0.350046	0.36387	0.506255
cv 373	0.290103	0.315418	0.290103	0.311035	0.325658	0.290106	0.290107	0.290103	0.290103	0.311036	0.290107	0.290108	0.291372	0.316011	0.291375	0.316956	0.331585	0.291373	0.290083	0.291372	0.291369	0.316961	0.291381	0.290533	0.303554	0.323286	0.314665	0.339785	0.180341	0.335231	0.332449	0.253277	0.272564	0.299834	0.298188	0.272578	0.324037	0.33245	0.337524	0.348579	0.21029	0.348951	0.356016	0.277893	0.295959	0.348579	0.31221	0.321183	0.505006
cv 374	0.226382	0.21965	0.226382	0.218396	0.226308	0.217717	0.217717	0.226747	0.226747	0.218039	0.218432	0.218432	0.24499	0.223271	0.24499	0.222251	0.232301	0.238125	0.238121	0.244869	0.244869	0.222251	0.238454	0.238454	0.28497	0.309327	0.307848	0.319576	0.223229	0.284969	0.307847	0.284969	0.307847	0.320937	0.284969	0.307847	0.289667	0.31365	0.314563	0.341988	0.237396	0.333652	0.332087	0.291484	0.315075	0.341987	0.33339	0.334144	0.509128
cv 375	0.187573	0.22326	0.187573	0.225362	0.192483	0.187573	0.187573	0.182058	0.182058	0.193465	0.182058	0.182058	0.181883	0.222479	0.181883	0.22307	0.190007	0.181885	0.181885	0.177309	0.177308	0.223074	0.177309	0.177309	0.167765	0.218693	0.176002	0.195674	0.124555	0.180008	0.176002	0.162299	0.170528	0.197307	0.179597	0.170513	0.186373	0.23245	0.197095	0.223036	0.146759	0.20739	0.20578	0.180308	0.191254	0.223036	0.207552	0.199807	0.394968
cv 376	0.178671	0.220445	0.178671	0.238893	0.237526	0.178671	0.178672	0.182528	0.182528	0.238023	0.182528	0.182529	0.197785	0.223778	0.19778	0.245303	0.250003	0.197793	0.197796	0.197922	0.19794	0.245314	0.197903	0.197926	0.299961	0.275528	0.317097	0.291252	0.224324	0.302961	0.315431	0.290258	0.306725	0.279066	0.292696	0.305006	0.328965	0.288881	0.341544	0.325932	0.242707	0.334275	0.342834	0.31747	0.329815	0.325933	0.322223	0.332543	0.481303
cv 377	0.251964	0.237894	0.251964	0.243138	0.23892	0.251967	0.251965	0.244795	0.244795	0.245454	0.244795	0.244795	0.272321	0.241368	0.272319	0.25601	0.245081	0.272323	0.272323	0.264188	0.264188	0.25603	0.264188	0.264188	0.274016	0.265896	0.286959	0.316962	0.262739	0.306442	0.309288	0.276406	0.28759	0.313967	0.30657	0.310221	0.273071	0.277835	0.291003	0.331594	0.286885	0.315234	0.315995	0.278092	0.292294	0.331594	0.316353	0.318424	0.433407
cv 378	0.274282	0.295495	0.274283	0.293728	0.295393	0.274283	0.274282	0.276619	0.276619	0.29207	0.276619	0.276624	0.274406	0.298548	0.27441	0.282572	0.298205	0.274408	0.270769	0.276057	0.276061	0.282579	0.276059	0.272641	0.369384	0.332985	0.380509	0.376513	0.24283	0.378893	0.380509	0.366698	0.378347	0.376467	0.378256	0.378347	0.380517	0.351587	0.394519	0.397255	0.265201	0.397786	0.406204	0.378658	0.392836	0.397255	0.39837	0.40624	0.477136
cv 379	0.216971	0.208274	0.216971	0.239588	0.201657	0.216971	0.216971	0.214198	0.214198	0.201657	0.214198	0.214198	0.21366	0.201707	0.213662	0.244784	0.195097	0.213661	0.213662	0.211331	0.211331	0.244777	0.211331	0.211331	0.299676	0.25745	0.295864	0.314017	0.244069	0.310381	0.295863	0.299676	0.295864	0.314967	0.310384	0.295863	0.309868	0.274264	0.309591	0.345724	0.274274	0.323265	0.309594	0.309867	0.309592	0.345724	0.323285	0.309593	0.436443
cv 380	0.227437	0.187598	0.187592	0.224446	0.200304	0.22345	0.202098	0.200296	0.197519	0.200307	0.199997	0.197385	0.243216	0.19492	0.236017	0.220012	0.212445	0.241515	0.229807	0.220074	0.20913	0.220013	0.214076	0.210275	0.349515	0.342695	0.397618	0.304664	0.213194	0.307553	0.312682	0.311713	0.364077	0.299834	0.301458	0.306071	0.372727	0.342276	0.406727	0.308637	0.240253	0.309624	0.319107	0.331329	0.376212	0.308637	0.305841	0.314598	0.478211
cv 381	0.235904	0.255979	0.235904	0.246721	0.256948	0.235905	0.235816	0.248099	0.248103	0.258446	0.248101	0.2481	0.242108	0.258809	0.242108	0.25016	0.263338	0.24211	0.241096	0.24211	0.242072	0.250164	0.24211	0.243135	0.2828	0.311618	0.310632	0.299533	0.203855	0.295853	0.309801	0.281976	0.310536	0.300726	0.295915	0.309514	0.278195	0.318964	0.309492	0.305451	0.222723	0.292014	0.310336	0.276819	0.309243	0.305451	0.292305	0.310356	0.470275
cv 382	0.249637	0.273758	0.249637	0.294815	0.285934	0.249637	0.249008	0.25371	0.25371	0.285932	0.253709	0.253709	0.244074	0.27217	0.244075	0.293015	0.287765	0.244077	0.243893	0.24648	0.246477	0.293011	0.246477	0.246479	0.255629	0.208415	0.2537	0.281276	0.271312	0.265746	0.2537	0.256351	0.2537	0.283255	0.265745	0.2537	0.255925	0.218285	0.260291	0.287988	0.272045	0.26821	0.272573	0.257883	0.260443	0.287987	0.268211	0.272935	0.496289
cv 383	0.229004	0.238004	0.229004	0.234891	0.199365	0.229745	0.229745	0.221246	0.221247	0.202021	0.221247	0.220991	0.244581	0.241028	0.244581	0.23537	0.200447	0.244582	0.244551	0.237469	0.237468	0.235367	0.237471	0.237472	0.234621	0.330541	0.27215	0.209841	0.118482	0.219386	0.222441	0.200514	0.22253	0.185798	0.198084	0.200762	0.2535	0.347512	0.299702	0.242494	0.11948	0.2483	0.255101	0.207128	0.230721	0.242493	0.210657	0.216486	0.44299
cv 384	0.203537	0.184135	0.203537	0.193087	0.161216	0.203842	0.20386	0.175389	0.175389	0.172494	0.175388	0.175389	0.206852	0.180263	0.206855	0.194674	0.168614	0.206855	0.206855	0.186448	0.186449	0.194682	0.186447	0.186449	0.394947	0.372713	0.419312	0.307622	0.256843	0.317487	0.331142	0.394947	0.419311	0.309684	0.318337	0.332535	0.381213	0.377304	0.408599	0.286452	0.23755	0.296384	0.308229	0.385612	0.40874	0.286451	0.299123	0.311346	0.561438
cv 385	0.283118	0.281915	0.283118	0.286728	0.277768	0.2845	0.284499	0.274109	0.274109	0.283005	0.274589	0.274589	0.302667	0.282237	0.302667	0.295719	0.285836	0.302956	0.302956	0.293864	0.293866	0.295719	0.293862	0.293485	0.3611	0.343193	0.369422	0.372101	0.256053	0.375887	0.374176	0.358945	0.353501	0.376181	0.376821	0.375183	0.378442	0.355582	0.392983	0.391356	0.286113	0.396118	0.397156	0.380024	0.377905	0.391356	0.399056	0.399939	0.526122
cv 386	0.212002	0.197919	0.212002	0.210974	0.20568	0.212002	0.212002	0.206202	0.206204	0.210973	0.206199	0.2062	0.220505	0.196237	0.220505	0.215388	0.207539	0.220505	0.220505	0.214586	0.214581	0.215393	0.214585	0.213363	0.319433	0.269988	0.324918	0.283569	0.220061	0.295534	0.308026	0.319221	0.324585	0.286632	0.295679	0.307629	0.29979	0.277515	0.313717	0.301562	0.224155	0.300227	0.31271	0.297619	0.311898	0.301561	0.300147	0.311779	0.524545
cv 387	0.247913	0.24315	0.247913	0.246428	0.215503	0.247913	0.247591	0.235026	0.235026	0.239567	0.235026	0.235026	0.253168	0.242232	0.253168	0.25108	0.220861	0.253168	0.252941	0.245355	0.245357	0.251082	0.245351	0.245355	0.298316	0.289146	0.324817	0.289944	0.254287	0.305223	0.324817	0.297759	0.324455	0.291936	0.304982	0.324455	0.312873	0.29406	0.336056	0.307122	0.270879	0.318549	0.337408	0.313884	0.335886	0.307122	0.319489	0.337138	0.444329
cv 388	0.223525	0.230939	0.223525	0.243557	0.268515	0.223525	0.223525	0.223525	0.223525	0.243558	0.223525	0.223525	0.245409	0.242402	0.245409	0.246815	0.270049	0.245409	0.245409	0.245409	0.245409	0.246815	0.245409	0.245409	0.323197	0.281373	0.326493	0.268318	0.239949	0.284795	0.292144	0.302661	0.31356	0.272045	0.287284	0.294025	0.336842	0.298938	0.3442	0.283217	0.262629	0.298817	0.307329	0.318421	0.327793	0.283217	0.301767	0.309649	0.426366
cv 389	0.292985	0.250605	0.291309	0.268922	0.304323	0.290682	0.291129	0.292985	0.291308	0.268922	0.287981	0.288398	0.2846	0.251882	0.284599	0.268169	0.305007	0.284598	0.284601	0.284599	0.284599	0.268176	0.284596	0.284597	0.395111	0.410705	0.416088	0.44007	0.279671	0.398265	0.416087	0.37197	0.396966	0.420544	0.372871	0.396967	0.394513	0.426765	0.418339	0.444215	0.303041	0.411386	0.418334	0.373444	0.399135	0.444215	0.388266	0.399135	0.533937
cv 390	0.180288	0.140424	0.16727	0.171968	0.179311	0.180062	0.167041	0.184746	0.172596	0.175269	0.184503	0.172117	0.192283	0.143813	0.184574	0.180971	0.182574	0.192284	0.184575	0.19495	0.187314	0.180967	0.194949	0.187314	0.210177	0.209394	0.226917	0.284829	0.194651	0.210176	0.226917	0.210178	0.226918	0.286835	0.210177	0.226917	0.202908	0.218645	0.221245	0.305084	0.220319	0.202908	0.221247	0.203461	0.221249	0.305084	0.203454	0.221249	0.421925
cv 391	0.251817	0.228003	0.251817	0.26198	0.255281	0.248604	0.248604	0.252402	0.252403	0.261955	0.249616	0.249616	0.259598	0.229589	0.2596	0.26182	0.260989	0.257947	0.257947	0.260169	0.260168	0.261822	0.258673	0.258676	0.435647	0.370631	0.445603	0.405297	0.30199	0.418048	0.423573	0.435647	0.445607	0.408557	0.41868	0.424067	0.448828	0.378502	0.457227	0.420535	0.334032	0.429663	0.431343	0.450643	0.457227	0.420535	0.430586	0.432726	0.515405
cv 392	0.25261	0.252551	0.25261	0.279842	0.25918	0.25261	0.251899	0.255239	0.255227	0.265495	0.255299	0.254958	0.258656	0.252706	0.258656	0.280446	0.264544	0.258655	0.254958	0.258661	0.258659	0.280446	0.258659	0.258661	0.317391	0.26898	0.318298	0.329177	0.260649	0.345681	0.318297	0.318577	0.318298	0.329177	0.345797	0.318304	0.332668	0.292583	0.339429	0.349472	0.275142	0.364926	0.339431	0.333577	0.339429	0.349471	0.364974	0.33943	0.53191
cv 393	0.321036	0.334017	0.321036	0.349003	0.32992	0.321166	0.321166	0.317628	0.317628	0.344207	0.317628	0.317628	0.338823	0.3412	0.338825	0.357044	0.331807	0.338824	0.338579	0.333451	0.333467	0.357053	0.333467	0.333466	0.325483	0.364437	0.361921	0.350328	0.319669	0.353679	0.361922	0.325483	0.361921	0.350328	0.353614	0.361921	0.360867	0.394825	0.399627	0.378671	0.3469	0.385763	0.39871	0.360866	0.399618	0.378671	0.385764	0.398706	0.570614
cv 394	0.297007	0.270358	0.291506	0.201272	0.34791	0.199001	0.190407	0.297007	0.291509	0.201273	0.199001	0.190406	0.297885	0.267858	0.29387	0.187596	0.354127	0.188564	0.178284	0.297885	0.293869	0.18761	0.18856	0.178277	0.258731	0.274052	0.279183	0.221918	0.273713	0.231913	0.279183	0.260313	0.279529	0.223994	0.231919	0.279529	0.24715	0.282893	0.27077	0.241172	0.291534	0.228971	0.270766	0.248985	0.270952	0.241172	0.228973	0.270951	0.479081
cv 395	0.287781	0.282516	0.287781	0.289943	0.246552	0.279546	0.279546	0.266354	0.266354	0.248946	0.266263	0.266263	0.309904	0.284937	0.309903	0.298605	0.248263	0.303393	0.303393	0.285996	0.285992	0.298605	0.285959	0.28596	0.307512	0.372895	0.334569	0.352049	0.245278	0.34044	0.344347	0.307513	0.334564	0.355202	0.340614	0.344451	0.303985	0.371205	0.336919	0.329279	0.251561	0.333824	0.340383	0.303984	0.336915	0.329279	0.335031	0.341493	0.502609
cv 396	0.213122	0.155204	0.213122	0.184336	0.173445	0.212561	0.212559	0.200477	0.200478	0.176398	0.200477	0.200478	0.221021	0.156008	0.221023	0.187641	0.181677	0.221022	0.221023	0.212494	0.212509	0.187645	0.212493	0.212955	0.293944	0.286683	0.327519	0.33308	0.113828	0.329632	0.335348	0.26811	0.314892	0.311156	0.317997	0.328016	0.302547	0.304598	0.338255	0.366148	0.140142	0.344	0.339702	0.266349	0.315282	0.366148	0.32509	0.315965	0.473962
cv 397	0.187268	0.21623	0.187268	0.220262	0.235003	0.187275	0.187275	0.187269	0.187269	0.220592	0.187274	0.187015	0.195546	0.223165	0.19555	0.227058	0.244574	0.195549	0.195547	0.195548	0.195549	0.22706	0.19555	0.194347	0.276806	0.295222	0.298979	0.375178	0.187708	0.304901	0.295978	0.275215	0.296735	0.368633	0.303623	0.295977	0.299932	0.31466	0.322235	0.389047	0.204067	0.342895	0.326617	0.297739	0.318668	0.389047	0.340858	0.32737	0.537594
cv 398	0.222079	0.177505	0.222079	0.222286	0.233797	0.222079	0.222079	0.222079	0.222079	0.222283	0.222079	0.222079	0.244361	0.183877	0.244356	0.224448	0.233224	0.244363	0.244228	0.244362	0.244357	0.224446	0.244361	0.244357	0.367856	0.321103	0.36305	0.332876	0.248816	0.341653	0.334716	0.356691	0.363042	0.3378	0.342999	0.337579	0.391324	0.333953	0.383826	0.353392	0.262259	0.362441	0.357266	0.378524	0.386305	0.35339	0.365891	0.361736	0.552653
cv 399	0.289691	0.250734	0.28243	0.279021	0.294348	0.279021	0.279151	0.294589	0.281569	0.281211	0.281223	0.28141	0.309451	0.256483	0.309452	0.276093	0.302296	0.276092	0.276093	0.312334	0.312352	0.276093	0.278769	0.278766	0.410506	0.290094	0.357058	0.368633	0.289852	0.368633	0.363904	0.394742	0.343004	0.353837	0.353838	0.347642	0.409992	0.280741	0.351023	0.36688	0.280073	0.36688	0.364637	0.378461	0.331129	0.36688	0.345643	0.339905	0.546847
cv 400	0.297829	0.266444	0.297829	0.293321	0.296308	0.298575	0.298575	0.302981	0.302981	0.295759	0.303101	0.303101	0.310329	0.271312	0.310329	0.292446	0.302444	0.310397	0.310398	0.314666	0.314666	0.292446	0.314662	0.314664	0.24966	0.271374	0.275207	0.25508	0.170987	0.257782	0.273593	0.251992	0.276523	0.258613	0.259688	0.275181	0.248895	0.282035	0.277245	0.267225	0.205	0.263644	0.279156	0.254027	0.279194	0.267224	0.266487	0.281876	0.442854
cv 401	0.22277	0.237249	0.22277	0.231541	0.201694	0.22277	0.22236	0.210975	0.210975	0.201695	0.210975	0.210975	0.242348	0.240011	0.242348	0.237276	0.206661	0.242349	0.242349	0.228863	0.228865	0.237276	0.228865	0.228864	0.33879	0.346365	0.355446	0.401787	0.255657	0.338789	0.355444	0.338789	0.355444	0.401788	0.338789	0.355444	0.34842	0.359745	0.369517	0.416558	0.263527	0.348475	0.369518	0.34842	0.369519	0.416558	0.348471	0.369518	0.510739
cv 402	0.268421	0.27501	0.26842	0.262582	0.242404	0.268234	0.268235	0.241542	0.241542	0.250177	0.241543	0.241543	0.278081	0.275706	0.278079	0.266812	0.245829	0.277987	0.277976	0.252151	0.252152	0.266829	0.252151	0.252152	0.367919	0.345522	0.373347	0.322313	0.258515	0.331118	0.341855	0.305735	0.330246	0.317513	0.324185	0.330262	0.38576	0.348553	0.384738	0.332564	0.284981	0.339007	0.348872	0.339819	0.354147	0.332565	0.334351	0.344161	0.557497
cv 403	0.263655	0.245	0.263655	0.255742	0.263495	0.263655	0.263655	0.265807	0.265807	0.257346	0.265807	0.265805	0.289722	0.255753	0.289722	0.269393	0.272694	0.289722	0.289722	0.291303	0.291304	0.269394	0.291305	0.291305	0.330806	0.298624	0.347659	0.293953	0.219524	0.301827	0.319866	0.334866	0.347652	0.294504	0.301828	0.319866	0.33559	0.314737	0.357829	0.316534	0.234228	0.32083	0.336259	0.337567	0.360211	0.316533	0.322806	0.337089	0.517648
cv 404	0.216308	0.200674	0.216308	0.231071	0.21535	0.216309	0.216309	0.214223	0.214224	0.230487	0.214218	0.214218	0.230428	0.199668	0.230429	0.235346	0.207042	0.23043	0.230429	0.224654	0.224655	0.235351	0.224654	0.224654	0.265218	0.194361	0.247728	0.224026	0.153604	0.237998	0.230433	0.246894	0.245035	0.223971	0.234899	0.230175	0.293596	0.203967	0.259505	0.247899	0.173177	0.253909	0.240952	0.268098	0.255894	0.2479	0.252352	0.242028	0.52472
cv 405	0.345261	0.317133	0.345261	0.325188	0.326269	0.336957	0.336955	0.342101	0.342101	0.326936	0.339617	0.339618	0.361667	0.314171	0.361668	0.324696	0.334766	0.357209	0.357208	0.361994	0.362045	0.324697	0.359444	0.359124	0.287017	0.254793	0.295884	0.312901	0.223079	0.308502	0.295884	0.290231	0.296961	0.309125	0.308617	0.29696	0.301907	0.270923	0.314667	0.336538	0.259149	0.33062	0.322042	0.306859	0.316061	0.336538	0.330625	0.324492	0.443165
cv 406	0.297561	0.311094	0.297561	0.30857	0.308264	0.297561	0.297561	0.300992	0.300994	0.312595	0.300983	0.300986	0.288671	0.309987	0.288672	0.305701	0.305283	0.288678	0.288678	0.289906	0.289905	0.305705	0.289917	0.289909	0.31333	0.294422	0.299805	0.354195	0.309895	0.345602	0.299805	0.309855	0.299808	0.357326	0.344904	0.299805	0.345253	0.313077	0.331498	0.381916	0.339123	0.380126	0.331506	0.341426	0.331475	0.381916	0.381615	0.331477	0.539883
cv 407	0.20649	0.222545	0.20649	0.225112	0.221857	0.20688	0.206879	0.207952	0.207952	0.225318	0.207951	0.207777	0.217281	0.222577	0.21728	0.223491	0.221237	0.217281	0.217281	0.21577	0.21577	0.223495	0.215771	0.215772	0.297524	0.355837	0.329145	0.373209	0.296803	0.315525	0.329147	0.297524	0.329144	0.374685	0.315143	0.329146	0.307456	0.368581	0.339027	0.393381	0.321916	0.336205	0.339032	0.307457	0.339027	0.393381	0.336197	0.339031	0.511054
cv 408	0.207004	0.192497	0.207004	0.185263	0.196588	0.189289	0.189287	0.203336	0.203336	0.185019	0.19233	0.19229	0.212922	0.193321	0.21292	0.178773	0.201549	0.209193	0.208858	0.212179	0.212179	0.178783	0.212184	0.212184	0.304655	0.297897	0.32588	0.289021	0.202526	0.287713	0.297781	0.287629	0.306259	0.276105	0.272787	0.283601	0.308802	0.310924	0.332491	0.297602	0.231557	0.294603	0.306453	0.295426	0.316259	0.297602	0.284178	0.296301	0.484654
cv 409	0.237585	0.209057	0.237585	0.249573	0.242145	0.237585	0.237585	0.240831	0.24083	0.242144	0.24083	0.24083	0.238011	0.206943	0.238012	0.255898	0.247327	0.238012	0.237943	0.242416	0.242413	0.255898	0.242415	0.242414	0.324759	0.308763	0.338608	0.370902	0.279519	0.346775	0.338607	0.326196	0.338607	0.374182	0.348693	0.338601	0.32885	0.313415	0.343123	0.381377	0.318626	0.351282	0.347595	0.332169	0.343122	0.381376	0.353582	0.348324	0.516452
cv 410	0.225406	0.245414	0.225406	0.256019	0.242304	0.225409	0.225407	0.229346	0.229347	0.254432	0.229346	0.229346	0.234374	0.250381	0.234371	0.259054	0.251505	0.234372	0.234371	0.237604	0.237604	0.259061	0.237599	0.237605	0.339797	0.288406	0.350323	0.351982	0.258326	0.348722	0.347287	0.340099	0.349947	0.353449	0.348756	0.347753	0.365355	0.31012	0.378201	0.383606	0.278131	0.380395	0.378923	0.364732	0.375475	0.383606	0.382154	0.379568	0.460541
cv 411	0.11315	0.106784	0.0918449	0.140365	0.154386	0.11315	0.0918424	0.111085	0.0873465	0.137459	0.111086	0.0873486	0.101059	0.103195	0.0824268	0.131445	0.158506	0.101063	0.0824332	0.0983392	0.0772735	0.131461	0.0983403	0.0772673	0.325185	0.250537	0.304048	0.328023	0.250375	0.332044	0.299995	0.329102	0.304049	0.330808	0.334151	0.302562	0.319413	0.24284	0.296772	0.321959	0.272855	0.324556	0.293871	0.329308	0.296779	0.321959	0.327612	0.297215	0.425849
cv 412	0.226643	0.199538	0.225953	0.218973	0.197731	0.219049	0.217456	0.200526	0.200526	0.198178	0.19753	0.197528	0.209648	0.186425	0.20965	0.218072	0.199517	0.208252	0.208252	0.190132	0.190132	0.218077	0.189405	0.189397	0.243522	0.28721	0.281072	0.273177	0.236353	0.259626	0.277956	0.246541	0.281088	0.276278	0.261053	0.278937	0.237978	0.27532	0.275209	0.272048	0.244668	0.255424	0.273619	0.241847	0.275966	0.272049	0.257594	0.27524	0.486515
cv 413	0.195549	0.213265	0.195549	0.188779	0.225743	0.196915	0.196915	0.197709	0.19771	0.18878	0.198641	0.19864	0.216852	0.216691	0.216852	0.19715	0.233741	0.216833	0.216833	0.218834	0.218834	0.197158	0.218779	0.21878	0.347853	0.323793	0.359604	0.392887	0.291406	0.377295	0.352636	0.35015	0.359604	0.396316	0.376834	0.352539	0.359239	0.340796	0.373629	0.420027	0.303343	0.399379	0.369774	0.358434	0.373633	0.420027	0.398887	0.369863	0.496572
cv 414	0.248315	0.267965	0.248315	0.277043	0.244091	0.248316	0.248316	0.233785	0.233786	0.244091	0.233786	0.233786	0.233397	0.265803	0.233394	0.271155	0.243641	0.233408	0.233412	0.218514	0.218513	0.2712	0.218515	0.218511	0.315251	0.37163	0.345413	0.339725	0.254077	0.334838	0.343323	0.308275	0.335648	0.341668	0.334736	0.335656	0.315817	0.367619	0.348643	0.351886	0.246719	0.345353	0.357099	0.308988	0.336245	0.351886	0.34435	0.355372	0.511989
cv 415	0.320622	0.291315	0.320622	0.313961	0.309017	0.322532	0.322532	0.324284	0.324284	0.314289	0.325254	0.325254	0.327773	0.293513	0.327774	0.318214	0.312771	0.327873	0.327871	0.33064	0.330643	0.318215	0.330641	0.330436	0.340121	0.29928	0.344954	0.334249	0.226789	0.340146	0.345067	0.340121	0.344953	0.334251	0.340153	0.345069	0.342973	0.307896	0.350063	0.36351	0.247238	0.363572	0.360707	0.351756	0.350066	0.363511	0.363569	0.360639	0.556178
cv 416	0.28316	0.237748	0.2785	0.257535	0.245919	0.262723	0.262968	0.264671	0.260743	0.254425	0.264225	0.260478	0.298779	0.239396	0.293665	0.264277	0.241755	0.29075	0.28737	0.270726	0.266777	0.264278	0.270466	0.266597	0.286997	0.279869	0.314739	0.319743	0.298843	0.299213	0.315385	0.286997	0.314739	0.325402	0.300062	0.315387	0.317633	0.30399	0.342643	0.34108	0.290065	0.322523	0.339136	0.335784	0.342649	0.341079	0.328242	0.34316	0.476083
cv 417	0.251709	0.252532	0.251709	0.23876	0.258222	0.23919	0.23919	0.258728	0.258729	0.240875	0.24087	0.240854	0.261732	0.249542	0.261732	0.241419	0.260847	0.249633	0.249634	0.267689	0.26769	0.241419	0.251978	0.251979	0.289625	0.297406	0.32857	0.328283	0.23782	0.328738	0.325848	0.299752	0.32857	0.333587	0.332202	0.325848	0.306155	0.3149	0.347522	0.344898	0.254307	0.342662	0.354221	0.321493	0.347523	0.344897	0.347841	0.358315	0.506606
cv 418	0.240177	0.235332	0.240177	0.166661	0.235379	0.170203	0.170204	0.235473	0.235473	0.167481	0.170989	0.17099	0.259575	0.232704	0.259575	0.17025	0.243601	0.204878	0.204857	0.257282	0.257283	0.170256	0.203814	0.203816	0.375868	0.329847	0.362906	0.377771	0.35477	0.391803	0.362907	0.375868	0.362907	0.380847	0.391963	0.362908	0.36242	0.331224	0.358236	0.391732	0.386043	0.386229	0.358238	0.362676	0.358237	0.391732	0.38636	0.358239	0.57005
cv 419	0.198203	0.229734	0.193698	0.252915	0.239039	0.199129	0.194624	0.198858	0.195991	0.251755	0.198857	0.19599	0.186623	0.223757	0.186397	0.237914	0.241035	0.186833	0.186493	0.186717	0.186745	0.237923	0.186737	0.186738	0.203012	0.226462	0.215812	0.2585	0.256663	0.225516	0.223512	0.203156	0.215812	0.259268	0.226894	0.224965	0.215787	0.246625	0.231456	0.282718	0.275618	0.248195	0.247325	0.217197	0.231579	0.282717	0.250008	0.249308	0.510118
cv 420	0.296261	0.283425	0.296261	0.299187	0.30925	0.296261	0.296202	0.298778	0.298778	0.301753	0.298778	0.298778	0.324829	0.288479	0.324829	0.305072	0.314541	0.324829	0.324829	0.327479	0.32748	0.305081	0.327488	0.327487	0.284691	0.348138	0.333651	0.305082	0.221271	0.314144	0.332713	0.287408	0.333413	0.308779	0.31649	0.332754	0.285863	0.362018	0.337063	0.313127	0.22909	0.312249	0.334719	0.291198	0.336253	0.313127	0.315103	0.336841	0.47388
cv 421	0.214078	0.202558	0.214078	0.244317	0.253665	0.214079	0.214079	0.214078	0.214078	0.245413	0.21408	0.21408	0.23885	0.211007	0.23885	0.253381	0.263135	0.238852	0.238852	0.238851	0.238853	0.253382	0.238852	0.238852	0.30409	0.274788	0.310972	0.326539	0.235714	0.323759	0.310972	0.301214	0.311091	0.331467	0.326541	0.31109	0.292608	0.297933	0.308054	0.334363	0.259375	0.32179	0.328914	0.292081	0.307656	0.334363	0.32483	0.331504	0.444269
cv 422	0.150107	0.132166	0.150107	0.151151	0.153607	0.150107	0.150107	0.152801	0.152801	0.15079	0.152806	0.152764	0.165005	0.133277	0.165006	0.15427	0.158576	0.165006	0.165006	0.166388	0.166389	0.154269	0.166394	0.166394	0.316557	0.254475	0.29734	0.261828	0.204065	0.267995	0.290099	0.316556	0.297338	0.261828	0.267998	0.290095	0.309239	0.261592	0.290109	0.275817	0.220205	0.286722	0.299558	0.312835	0.29011	0.275817	0.28672	0.299557	0.489273
cv 423	0.139852	0.149425	0.139852	0.150635	0.15066	0.136513	0.136513	0.141772	0.141773	0.149353	0.13773	0.137731	0.143095	0.152833	0.143095	0.152018	0.158842	0.140187	0.140193	0.143095	0.143095	0.152016	0.140187	0.140193	0.328726	0.286628	0.305423	0.29821	0.261512	0.307747	0.305895	0.323433	0.30474	0.298873	0.30429	0.30638	0.317857	0.299219	0.306804	0.312027	0.282344	0.312912	0.311799	0.316904	0.307506	0.312028	0.311732	0.312944	0.465649
cv 424	0.393151	0.363664	0.393151	0.35228	0.361929	0.352282	0.352282	0.380356	0.380356	0.342068	0.342069	0.342069	0.393333	0.361312	0.393333	0.355428	0.36154	0.386562	0.386558	0.388981	0.38898	0.35543	0.379084	0.379077	0.28974	0.24982	0.294067	0.320523	0.264098	0.28974	0.294068	0.28974	0.294067	0.320523	0.28974	0.294068	0.285786	0.257827	0.291106	0.321932	0.27459	0.320469	0.30825	0.285791	0.291109	0.321931	0.320469	0.30825	0.464851
cv 425	0.24391	0.272621	0.24391	0.26079	0.308432	0.24391	0.243422	0.24391	0.24391	0.260788	0.24391	0.243293	0.263131	0.277019	0.263131	0.268908	0.317063	0.263132	0.263132	0.263131	0.263131	0.268914	0.263132	0.26299	0.230397	0.296851	0.251239	0.322323	0.218745	0.230397	0.251239	0.225894	0.248796	0.318084	0.225904	0.248796	0.239989	0.299668	0.261242	0.318707	0.2365	0.241072	0.261241	0.23538	0.258917	0.318706	0.235399	0.258926	0.456326
cv 426	0.29374	0.307883	0.29374	0.259461	0.316987	0.267143	0.267143	0.295277	0.295277	0.259527	0.268041	0.268041	0.308812	0.309108	0.308812	0.266508	0.318515	0.285713	0.285712	0.309653	0.309652	0.266514	0.286328	0.286328	0.321859	0.335728	0.332981	0.330179	0.28696	0.324462	0.333463	0.319918	0.332842	0.333559	0.32477	0.333471	0.334848	0.355527	0.349171	0.355862	0.295439	0.34486	0.352812	0.330326	0.348172	0.355862	0.344578	0.351678	0.479282
cv 427	0.287038	0.258109	0.287038	0.258161	0.240817	0.258164	0.258002	0.263441	0.263441	0.24335	0.24339	0.243026	0.282759	0.261102	0.282759	0.264304	0.239491	0.282761	0.282762	0.269543	0.269541	0.264311	0.269535	0.269454	0.352879	0.353053	0.370921	0.373712	0.230338	0.375289	0.370922	0.330229	0.358722	0.370334	0.330228	0.35872	0.378588	0.368497	0.399609	0.402356	0.262419	0.406766	0.414843	0.359381	0.390351	0.402356	0.403104	0.413714	0.582523
cv 428	0.332307	0.305553	0.331698	0.286719	0.320322	0.286718	0.285658	0.334034	0.334034	0.288086	0.288087	0.287385	0.346719	0.309751	0.346719	0.294179	0.326177	0.324057	0.324061	0.348966	0.348966	0.294179	0.325839	0.325842	0.249737	0.268055	0.284542	0.27004	0.188413	0.270141	0.285075	0.234553	0.270385	0.256416	0.258615	0.272207	0.265841	0.270416	0.296537	0.282109	0.211952	0.286773	0.294989	0.248178	0.280779	0.282109	0.273628	0.278423	0.495808
cv 429	0.33104	0.282132	0.32862	0.305053	0.260683	0.305053	0.305058	0.260681	0.258621	0.260683	0.260681	0.258711	0.350716	0.289031	0.350564	0.302822	0.265095	0.317482	0.317915	0.29191	0.291916	0.302824	0.291888	0.291906	0.375025	0.370764	0.403818	0.395088	0.330701	0.389055	0.403822	0.375025	0.403818	0.395088	0.388724	0.403824	0.388098	0.376268	0.417354	0.423335	0.361191	0.409003	0.422973	0.3881	0.417352	0.423335	0.40899	0.423041	0.499745
cv 430	0.297443	0.276081	0.297443	0.283193	0.285571	0.297445	0.297444	0.295829	0.29583	0.283194	0.29583	0.29583	0.304816	0.272688	0.304818	0.283114	0.290181	0.304821	0.305257	0.30461	0.30461	0.28313	0.304609	0.305087	0.328134	0.30958	0.352404	0.337242	0.280617	0.336285	0.352404	0.330922	0.352404	0.341006	0.337917	0.352404	0.336821	0.306189	0.354282	0.359128	0.282359	0.348845	0.358142	0.34177	0.354287	0.359128	0.351808	0.358114	0.434545
cv 431	0.22878	0.228362	0.22878	0.262112	0.188717	0.228781	0.228781	0.204181	0.204181	0.188718	0.204181	0.204182	0.252902	0.235627	0.252903	0.265715	0.195519	0.252903	0.252903	0.229413	0.229413	0.265718	0.229416	0.229413	0.294202	0.185739	0.257657	0.295932	0.258538	0.301451	0.256772	0.295772	0.257657	0.301257	0.303698	0.256753	0.302389	0.18883	0.25512	0.319973	0.279418	0.316484	0.264995	0.309218	0.25512	0.319974	0.320166	0.266118	0.469334
cv 432	0.286852	0.257113	0.258737	0.305561	0.318402	0.287568	0.259164	0.288601	0.259475	0.305738	0.289163	0.259771	0.307993	0.259468	0.278376	0.308621	0.320447	0.308034	0.278283	0.309854	0.279852	0.308622	0.30988	0.279737	0.226421	0.216695	0.248507	0.277736	0.176111	0.242597	0.247506	0.213584	0.239215	0.278744	0.214653	0.239122	0.255256	0.228529	0.274545	0.296145	0.189514	0.291397	0.291592	0.241025	0.263791	0.296145	0.289761	0.290381	0.471206
cv 433	0.262504	0.250486	0.262504	0.277128	0.239041	0.262504	0.262504	0.254027	0.254028	0.239031	0.254027	0.254027	0.269573	0.243907	0.269575	0.272144	0.243778	0.269574	0.269574	0.264321	0.264321	0.272149	0.26432	0.264321	0.399243	0.304759	0.380546	0.348941	0.313372	0.369372	0.368273	0.399243	0.380546	0.348941	0.369372	0.368255	0.399722	0.307736	0.382147	0.372437	0.334466	0.390641	0.38265	0.399722	0.382145	0.372437	0.390643	0.383758	0.538683
cv 434	0.219243	0.233278	0.219243	0.238054	0.199954	0.219243	0.219175	0.210086	0.210086	0.201434	0.210086	0.210086	0.227933	0.238613	0.227935	0.244	0.201932	0.227935	0.226476	0.220599	0.220599	0.244002	0.220582	0.220595	0.215591	0.282961	0.243102	0.220055	0.186819	0.220409	0.234328	0.216215	0.243103	0.222071	0.220423	0.234342	0.231504	0.299767	0.265343	0.253657	0.21054	0.246717	0.262505	0.233665	0.265496	0.253657	0.247353	0.262555	0.418553
cv 435	0.233103	0.202549	0.233103	0.233222	0.191785	0.233103	0.233103	0.2098	0.2098	0.20135	0.2098	0.2098	0.229449	0.200898	0.22945	0.224848	0.190387	0.229451	0.22945	0.210245	0.210244	0.224856	0.210244	0.210244	0.261598	0.259782	0.29098	0.264873	0.28529	0.260705	0.279602	0.261599	0.290979	0.265621	0.260702	0.279631	0.28621	0.283755	0.317191	0.274364	0.320008	0.274581	0.293414	0.286208	0.317191	0.274363	0.274581	0.293414	0.448687
cv 436	0.313572	0.285813	0.313572	0.282874	0.290563	0.290216	0.290207	0.316053	0.316052	0.284664	0.291436	0.291429	0.339236	0.297895	0.339236	0.276615	0.304982	0.314281	0.314272	0.341577	0.341578	0.276616	0.315811	0.315796	0.356173	0.31892	0.35403	0.394713	0.320248	0.377053	0.354029	0.356174	0.35403	0.394713	0.377038	0.354029	0.397195	0.33442	0.38126	0.413506	0.336779	0.415006	0.383901	0.406962	0.381256	0.413506	0.415901	0.383913	0.532344
cv 437	0.22916	0.205081	0.22916	0.20714	0.254712	0.213298	0.213297	0.231619	0.231619	0.209262	0.214425	0.214424	0.220427	0.200564	0.220428	0.191736	0.255988	0.215031	0.215032	0.220693	0.220696	0.191742	0.21509	0.215091	0.253195	0.152957	0.232801	0.231634	0.121789	0.234801	0.21658	0.242003	0.229731	0.228063	0.230867	0.214214	0.262708	0.167823	0.248126	0.234857	0.142989	0.235691	0.223393	0.250044	0.245111	0.234858	0.23355	0.22277	0.499458
cv 438	0.258472	0.237076	0.258472	0.253046	0.251884	0.257031	0.257031	0.258472	0.258375	0.253048	0.257031	0.257031	0.274578	0.232889	0.274582	0.2622	0.255516	0.273208	0.273208	0.27458	0.274577	0.262201	0.273208	0.273209	0.302378	0.316714	0.319153	0.376004	0.333123	0.30244	0.319153	0.302378	0.319153	0.376003	0.302426	0.319156	0.337791	0.32827	0.348972	0.403709	0.337834	0.380695	0.348974	0.338156	0.348972	0.40371	0.379634	0.348974	0.399036
cv 439	0.227693	0.175101	0.201122	0.222134	0.247647	0.227693	0.201114	0.227693	0.201115	0.222134	0.227693	0.201116	0.250525	0.181088	0.226363	0.22079	0.252062	0.250525	0.226365	0.250525	0.226367	0.22079	0.250525	0.226364	0.324244	0.212522	0.290163	0.321887	0.181105	0.329049	0.290161	0.314861	0.287299	0.324689	0.330941	0.28738	0.340424	0.224456	0.302456	0.339373	0.221505	0.339375	0.313543	0.336853	0.300577	0.339373	0.342765	0.315244	0.554573
cv 440	0.277563	0.256468	0.277563	0.285015	0.245835	0.278443	0.278443	0.262125	0.262125	0.245835	0.262126	0.262127	0.295574	0.262148	0.295574	0.288993	0.250307	0.295184	0.295185	0.278622	0.278623	0.288983	0.278623	0.278623	0.329533	0.39893	0.362497	0.377822	0.257071	0.359117	0.370263	0.326012	0.358257	0.373946	0.357164	0.367919	0.344988	0.415614	0.378793	0.390073	0.2589	0.375439	0.386721	0.331978	0.36132	0.390073	0.36957	0.38015	0.509852
cv 441	0.287389	0.291656	0.28739	0.277715	0.322618	0.281586	0.281587	0.291809	0.291808	0.277717	0.285219	0.285219	0.289772	0.294426	0.289772	0.284498	0.322895	0.28847	0.288476	0.293228	0.293217	0.284504	0.29171	0.291722	0.393398	0.390203	0.415551	0.384625	0.285618	0.393676	0.400184	0.3896	0.413007	0.387433	0.394937	0.401355	0.396379	0.41052	0.420517	0.409394	0.300675	0.408153	0.413615	0.385983	0.413097	0.409394	0.409646	0.414927	0.524803
cv 442	0.293224	0.290916	0.293224	0.284312	0.295734	0.289616	0.289616	0.289475	0.289475	0.284911	0.287591	0.287591	0.306009	0.29859	0.306009	0.286531	0.293656	0.3045	0.304499	0.300498	0.300498	0.286537	0.299924	0.299923	0.298686	0.229771	0.278914	0.258598	0.126001	0.271294	0.259132	0.255918	0.27119	0.252808	0.265008	0.256356	0.322095	0.254697	0.30613	0.296	0.127096	0.303455	0.292491	0.258304	0.283057	0.296	0.290173	0.285667	0.579531
cv 443	0.277896	0.245312	0.277896	0.264771	0.23282	0.276822	0.276822	0.260176	0.260176	0.245995	0.258861	0.258861	0.289168	0.228302	0.28917	0.267859	0.240826	0.288979	0.28898	0.279477	0.279478	0.267862	0.279209	0.279208	0.348273	0.431126	0.38457	0.401061	0.249928	0.375377	0.384808	0.334996	0.368816	0.36522	0.361203	0.368835	0.342525	0.431839	0.383117	0.396352	0.275296	0.370484	0.385988	0.333173	0.370989	0.396352	0.359575	0.374787	0.535513
cv 444	0.235876	0.219918	0.22943	0.194582	0.227822	0.194581	0.194581	0.227822	0.227822	0.195218	0.195218	0.195218	0.246768	0.228014	0.246767	0.196645	0.222881	0.20035	0.200352	0.226151	0.226148	0.196645	0.19582	0.195823	0.28615	0.277471	0.301344	0.331097	0.250313	0.306097	0.300165	0.286151	0.301346	0.334099	0.305991	0.300165	0.301166	0.294231	0.320542	0.331833	0.240126	0.317641	0.315379	0.298274	0.321136	0.331833	0.319956	0.316723	0.507694
cv 445	0.25542	0.263089	0.25542	0.259549	0.291026	0.255742	0.255687	0.25542	0.255419	0.259749	0.255867	0.255796	0.283123	0.267631	0.283123	0.266956	0.29141	0.283124	0.283124	0.283124	0.283079	0.266955	0.283084	0.283109	0.349644	0.377241	0.369601	0.387503	0.299263	0.354345	0.367505	0.349644	0.369601	0.387503	0.354346	0.367505	0.372791	0.373929	0.388724	0.403347	0.317628	0.383472	0.387992	0.372792	0.388724	0.403347	0.383486	0.388005	0.461437
cv 446	0.215949	0.193432	0.215949	0.194892	0.226017	0.20058	0.200568	0.219016	0.219016	0.195718	0.203077	0.203077	0.222144	0.197535	0.222146	0.19872	0.224857	0.221542	0.221543	0.224736	0.224736	0.198728	0.223913	0.223912	0.243273	0.308174	0.264816	0.306367	0.23854	0.253587	0.259321	0.243274	0.264814	0.306816	0.253586	0.259321	0.253348	0.320492	0.276502	0.325025	0.254785	0.263156	0.271146	0.253348	0.27649	0.325026	0.263153	0.271147	0.480128
cv 447	0.25149	0.228647	0.25149	0.244684	0.230958	0.251593	0.251593	0.236722	0.236722	0.237379	0.236727	0.236459	0.274335	0.234208	0.274334	0.255719	0.241162	0.274338	0.274338	0.26189	0.26189	0.255723	0.261891	0.261892	0.413402	0.414495	0.44015	0.500999	0.301558	0.447771	0.44015	0.413403	0.44015	0.506072	0.444826	0.44015	0.410773	0.414114	0.437932	0.464476	0.314329	0.440013	0.456793	0.417576	0.437933	0.464476	0.442116	0.456799	0.521416
cv 448	0.237588	0.266229	0.237588	0.271433	0.296995	0.237878	0.237878	0.237588	0.237588	0.271433	0.237878	0.237879	0.247091	0.264907	0.247093	0.264642	0.300413	0.246947	0.246947	0.247092	0.247092	0.264648	0.246947	0.246947	0.357386	0.30861	0.337432	0.334229	0.268288	0.327353	0.337473	0.343556	0.33472	0.331872	0.324073	0.334388	0.376321	0.322223	0.352533	0.372233	0.280184	0.361224	0.367414	0.353941	0.347924	0.372233	0.355791	0.363308	0.544386
cv 449	0.204475	0.253122	0.204475	0.235301	0.262451	0.204476	0.203782	0.204476	0.204476	0.235301	0.204476	0.203783	0.204924	0.246026	0.204924	0.233332	0.256763	0.204926	0.204928	0.204927	0.204925	0.23334	0.204926	0.204725	0.30722	0.274575	0.323976	0.319093	0.209095	0.325653	0.329265	0.307572	0.322114	0.322239	0.327807	0.330138	0.329121	0.281836	0.344709	0.344422	0.230413	0.352283	0.351884	0.331935	0.343743	0.344421	0.354623	0.352041	0.44972
cv 450	0.20402	0.176668	0.20402	0.197459	0.17618	0.204069	0.204069	0.196038	0.196039	0.189609	0.196038	0.196039	0.194468	0.177666	0.194468	0.196319	0.181794	0.194472	0.194471	0.194073	0.194073	0.196312	0.194073	0.194073	0.253895	0.30158	0.287831	0.293713	0.265269	0.270083	0.286694	0.260891	0.293482	0.300151	0.27412	0.289784	0.260998	0.315353	0.300303	0.32091	0.282095	0.290747	0.309469	0.269952	0.305435	0.320909	0.296613	0.31524	0.423709
cv 451	0.285445	0.260373	0.285445	0.288914	0.286012	0.285445	0.285445	0.28617	0.28617	0.289379	0.286169	0.286169	0.302159	0.262431	0.302159	0.291653	0.286948	0.302159	0.302159	0.302549	0.302549	0.291653	0.302548	0.302518	0.314362	0.314392	0.332853	0.333182	0.262934	0.327197	0.332864	0.314361	0.332853	0.337198	0.327857	0.331792	0.319756	0.321785	0.338511	0.340165	0.274845	0.337673	0.341903	0.321052	0.338511	0.340164	0.339169	0.342084	0.541234
cv 452	0.24749	0.271736	0.24749	0.260816	0.262689	0.247494	0.247496	0.241347	0.241347	0.25876	0.241347	0.241347	0.237257	0.267156	0.237262	0.267321	0.268107	0.23727	0.237681	0.232595	0.232596	0.267328	0.232597	0.232595	0.377301	0.351449	0.37005	0.354692	0.253675	0.361278	0.370051	0.349492	0.355014	0.349079	0.35113	0.355013	0.385966	0.371745	0.381131	0.359213	0.261228	0.359798	0.369292	0.349291	0.357829	0.359212	0.351261	0.360126	0.510631
cv 453	0.139511	0.14337	0.139511	0.158448	0.176479	0.139513	0.139512	0.139986	0.139981	0.158447	0.139976	0.139978	0.156223	0.145819	0.156224	0.166873	0.180627	0.156225	0.156224	0.156226	0.15617	0.166879	0.156224	0.156133	0.196762	0.241401	0.225667	0.206878	0.182207	0.198652	0.216959	0.196762	0.225667	0.206878	0.198651	0.216958	0.210663	0.244462	0.241523	0.21583	0.211601	0.208502	0.2276	0.210664	0.241525	0.21583	0.208503	0.2276	0.454274
cv 454	0.270972	0.271362	0.270972	0.255658	0.288836	0.256983	0.256983	0.270972	0.270972	0.255658	0.256972	0.256973	0.270619	0.274498	0.270619	0.229215	0.290126	0.238963	0.238962	0.270621	0.270621	0.229223	0.23896	0.23896	0.293361	0.286896	0.311941	0.286175	0.228782	0.296542	0.302677	0.29685	0.311939	0.288216	0.296542	0.302682	0.321295	0.307845	0.343933	0.30826	0.254776	0.314733	0.319984	0.326651	0.343914	0.30826	0.316839	0.321376	0.522519
cv 455	0.313062	0.309044	0.313062	0.316223	0.294314	0.310569	0.310569	0.309691	0.309691	0.29635	0.307826	0.307826	0.304278	0.31533	0.304277	0.319667	0.295107	0.304361	0.304368	0.303084	0.303086	0.319665	0.303198	0.303196	0.296794	0.319073	0.302997	0.339922	0.248657	0.30635	0.302996	0.298429	0.303415	0.335105	0.308497	0.303415	0.30063	0.324701	0.307058	0.350819	0.271835	0.307785	0.312499	0.305224	0.30782	0.35082	0.310948	0.314699	0.511131
cv 456	0.160777	0.147593	0.160777	0.200041	0.183057	0.160777	0.160777	0.166216	0.166216	0.183784	0.166215	0.166216	0.167403	0.144312	0.167403	0.199815	0.185939	0.167403	0.167403	0.170913	0.170914	0.199813	0.170913	0.170913	0.191599	0.17901	0.213456	0.243111	0.144716	0.191601	0.213456	0.191336	0.210524	0.23736	0.191337	0.210525	0.201035	0.193704	0.225348	0.241591	0.162766	0.21293	0.228391	0.200392	0.221467	0.241592	0.212059	0.225355	0.452051
cv 457	0.216607	0.217971	0.216607	0.22134	0.233822	0.217454	0.217457	0.218916	0.218822	0.2235	0.220232	0.220237	0.227278	0.222829	0.227279	0.208192	0.238772	0.221059	0.221058	0.227278	0.227278	0.208192	0.22106	0.22106	0.309225	0.262889	0.314647	0.278515	0.241044	0.288015	0.289987	0.309225	0.314647	0.280823	0.288433	0.289972	0.301135	0.271613	0.31949	0.291057	0.232912	0.296489	0.305415	0.301132	0.319496	0.291056	0.298195	0.305411	0.487566
cv 458	0.205355	0.156291	0.183767	0.185625	0.229925	0.185624	0.176018	0.205353	0.183767	0.185625	0.185624	0.176019	0.204857	0.155992	0.189571	0.189949	0.23134	0.199498	0.185139	0.204857	0.189565	0.189944	0.199497	0.185133	0.33853	0.339537	0.377068	0.356536	0.268693	0.366759	0.375017	0.33853	0.377068	0.358587	0.366993	0.375017	0.326995	0.360317	0.374601	0.364156	0.290731	0.366662	0.387451	0.328232	0.374599	0.364156	0.367891	0.388217	0.513848
cv 459	0.237494	0.213759	0.237445	0.215899	0.202576	0.2309	0.230914	0.229903	0.229903	0.214656	0.229299	0.229299	0.241758	0.220672	0.241757	0.217969	0.198231	0.241234	0.241233	0.235479	0.23548	0.217969	0.235479	0.235481	0.260234	0.295745	0.277689	0.293491	0.245321	0.272915	0.268936	0.260232	0.27769	0.29469	0.272911	0.268936	0.27317	0.302683	0.292526	0.320693	0.264728	0.296352	0.293036	0.273168	0.292526	0.320692	0.296352	0.294216	0.504462
cv 460	0.250555	0.221797	0.24714	0.238838	0.286016	0.240771	0.236547	0.250555	0.24714	0.238839	0.240771	0.236547	0.271192	0.233548	0.271192	0.234346	0.289648	0.257294	0.257294	0.271192	0.271192	0.234345	0.257293	0.257294	0.274565	0.310042	0.283393	0.33336	0.242923	0.285204	0.283305	0.26375	0.276149	0.331532	0.26375	0.27615	0.304193	0.32245	0.315775	0.338727	0.279582	0.323313	0.315874	0.298702	0.312362	0.338727	0.31733	0.312205	0.497284
cv 461	0.256973	0.205374	0.242081	0.2015	0.236027	0.201499	0.191344	0.237207	0.225765	0.2015	0.2015	0.191344	0.260901	0.207177	0.256077	0.200396	0.226666	0.220091	0.214101	0.260437	0.254645	0.200392	0.222637	0.216751	0.368525	0.359586	0.393575	0.280659	0.291101	0.302665	0.317743	0.368525	0.393576	0.284632	0.302665	0.317743	0.380445	0.36802	0.408514	0.291803	0.30191	0.30796	0.324701	0.381944	0.408514	0.291803	0.309999	0.326386	0.512988
cv 462	0.302629	0.26306	0.302629	0.294241	0.31729	0.303442	0.303443	0.302629	0.30261	0.29424	0.303442	0.303443	0.318263	0.267152	0.318263	0.286785	0.318595	0.317409	0.317409	0.318519	0.318507	0.286791	0.317479	0.317478	0.267095	0.261523	0.270175	0.283041	0.26244	0.280368	0.271733	0.267094	0.270176	0.285461	0.280991	0.271929	0.304245	0.28502	0.307782	0.304288	0.266837	0.310791	0.310731	0.310699	0.308764	0.304287	0.312157	0.311964	0.500725
cv 463	0.30825	0.30821	0.30825	0.29737	0.287616	0.308249	0.308249	0.291513	0.291513	0.287656	0.291515	0.291515	0.337717	0.315731	0.337717	0.293733	0.292045	0.337717	0.337717	0.316047	0.316047	0.293741	0.31604	0.316039	0.258937	0.202276	0.245365	0.280666	0.242759	0.276863	0.25101	0.258937	0.245366	0.280665	0.276863	0.251036	0.278996	0.202993	0.255529	0.295054	0.261364	0.295542	0.268926	0.284201	0.255526	0.295053	0.295542	0.26893	0.477704
cv 464	0.204825	0.183409	0.204745	0.223704	0.21805	0.204824	0.204743	0.204825	0.204745	0.223704	0.204825	0.204745	0.215195	0.190847	0.215195	0.225145	0.223913	0.215196	0.215195	0.215196	0.215195	0.225147	0.215195	0.215131	0.316248	0.351773	0.34827	0.411445	0.224755	0.316247	0.34827	0.320787	0.348902	0.41385	0.320786	0.348902	0.320584	0.368133	0.355138	0.428962	0.258835	0.320584	0.355136	0.326391	0.355126	0.428962	0.326379	0.355184	0.474268
cv 465	0.121967	0.116452	0.121967	0.116489	0.120593	0.11344	0.113441	0.121149	0.121149	0.113311	0.114081	0.114081	0.131824	0.112441	0.131823	0.120803	0.128482	0.125596	0.125597	0.133085	0.133085	0.120802	0.127523	0.127523	0.247047	0.352174	0.278103	0.290787	0.279511	0.247048	0.278107	0.247619	0.278109	0.295005	0.247619	0.278104	0.274554	0.365741	0.311199	0.321205	0.307607	0.290631	0.311181	0.276322	0.311198	0.321205	0.292961	0.311168	0.478781
cv 466	0.248882	0.227386	0.247249	0.276097	0.250675	0.248882	0.247247	0.250312	0.248943	0.271833	0.250312	0.248896	0.264023	0.234389	0.264024	0.28483	0.258667	0.264024	0.263975	0.264024	0.264024	0.284831	0.264024	0.264024	0.282767	0.246837	0.299047	0.290416	0.237138	0.288134	0.299043	0.282766	0.299047	0.295086	0.288132	0.299043	0.283276	0.263272	0.303341	0.303669	0.257277	0.296389	0.303351	0.284095	0.303346	0.303669	0.297271	0.303396	0.510287
cv 467	0.383358	0.370576	0.380918	0.406194	0.397242	0.383358	0.380918	0.384922	0.382132	0.404368	0.384921	0.382132	0.403522	0.3696	0.402093	0.403004	0.401171	0.403525	0.402093	0.404753	0.402546	0.403007	0.404766	0.402547	0.369115	0.302604	0.351626	0.360277	0.319834	0.358862	0.341974	0.364326	0.349943	0.362551	0.358551	0.341902	0.407102	0.319986	0.381862	0.388215	0.273081	0.389987	0.368653	0.382346	0.373491	0.388214	0.387058	0.367064	0.536768
cv 468	0.32589	0.314364	0.32589	0.31983	0.317527	0.325808	0.325808	0.324135	0.324135	0.315851	0.324029	0.32403	0.343798	0.313514	0.343798	0.321107	0.318237	0.343799	0.343797	0.338629	0.338631	0.321109	0.338629	0.338629	0.255831	0.198589	0.25379	0.263015	0.197106	0.271294	0.25379	0.255831	0.253786	0.263969	0.271245	0.25379	0.25923	0.222326	0.270146	0.263479	0.213908	0.269603	0.266184	0.265069	0.27015	0.263478	0.269746	0.266552	0.469242
cv 469	0.21175	0.194035	0.21175	0.191984	0.179455	0.202528	0.202528	0.190445	0.190445	0.177152	0.187858	0.187858	0.233148	0.197806	0.233148	0.20162	0.185846	0.230594	0.230589	0.213765	0.213761	0.201621	0.213201	0.213206	0.264305	0.283558	0.281515	0.284343	0.215008	0.280011	0.280007	0.266356	0.28173	0.287142	0.282427	0.282423	0.279503	0.270379	0.308234	0.296096	0.225741	0.28986	0.28986	0.282378	0.307797	0.296096	0.293215	0.293217	0.476749
cv 470	0.18675	0.191077	0.18675	0.206518	0.234761	0.186877	0.186877	0.186751	0.18675	0.207213	0.186876	0.186876	0.19753	0.190936	0.197531	0.214011	0.243356	0.197534	0.19753	0.19753	0.197528	0.214016	0.19753	0.197531	0.328722	0.267488	0.339171	0.30377	0.218099	0.319799	0.339171	0.328803	0.338753	0.306431	0.318662	0.338753	0.327406	0.27709	0.342505	0.319329	0.24635	0.329056	0.344359	0.328122	0.341943	0.319329	0.330903	0.344703	0.402201
cv 471	0.189219	0.204434	0.189219	0.252039	0.223144	0.189219	0.189219	0.189219	0.189219	0.252151	0.189219	0.189219	0.197847	0.201686	0.197848	0.261628	0.228919	0.197849	0.197848	0.197848	0.197848	0.261627	0.197848	0.197848	0.199922	0.202005	0.214698	0.204612	0.152075	0.196406	0.20356	0.200111	0.214698	0.209164	0.196396	0.203558	0.192437	0.208731	0.209723	0.238377	0.175126	0.19497	0.200682	0.193131	0.209724	0.238377	0.19495	0.200682	0.357851
cv 472	0.246496	0.230741	0.246496	0.237438	0.233743	0.246467	0.246467	0.249951	0.249951	0.238484	0.249665	0.249664	0.257663	0.225403	0.257663	0.246882	0.23308	0.257663	0.25765	0.259252	0.259263	0.246881	0.259253	0.259134	0.374645	0.324932	0.363551	0.387985	0.27051	0.391922	0.363176	0.374649	0.363551	0.387985	0.391916	0.363175	0.385261	0.339552	0.378386	0.409569	0.292321	0.412417	0.377915	0.385254	0.378385	0.409569	0.412435	0.377787	0.486224
cv 473	0.289932	0.292688	0.289932	0.290071	0.32095	0.28809	0.288089	0.289931	0.28993	0.29007	0.28809	0.28809	0.282491	0.291134	0.282487	0.291009	0.32724	0.280651	0.280654	0.282486	0.282491	0.291022	0.280654	0.280655	0.395459	0.336191	0.368157	0.393261	0.341945	0.400816	0.368157	0.390091	0.363898	0.385701	0.391985	0.362772	0.386059	0.338625	0.355722	0.388133	0.355899	0.387339	0.355301	0.382112	0.351992	0.388133	0.380559	0.353742	0.554101
cv 474	0.222692	0.287363	0.222692	0.26339	0.285429	0.223056	0.223056	0.227386	0.227386	0.267371	0.22656	0.226561	0.204948	0.288825	0.204947	0.264004	0.29034	0.204851	0.204847	0.205495	0.205502	0.26401	0.205229	0.20523	0.323368	0.365204	0.34889	0.389719	0.276527	0.323367	0.348902	0.322206	0.347449	0.386985	0.322221	0.347461	0.32579	0.370304	0.352329	0.393737	0.293925	0.355116	0.35233	0.324991	0.351066	0.393736	0.356675	0.351127	0.498171
cv 475	0.191265	0.16666	0.190401	0.177767	0.201607	0.181953	0.182098	0.191266	0.190401	0.177766	0.181995	0.182115	0.195076	0.160297	0.195077	0.155579	0.207548	0.173124	0.173254	0.195077	0.195078	0.155579	0.173122	0.173261	0.310411	0.292781	0.3307	0.34503	0.209736	0.327907	0.331499	0.30323	0.316419	0.332145	0.321936	0.319619	0.334311	0.315104	0.357705	0.367606	0.23871	0.356523	0.360482	0.327355	0.343402	0.367606	0.350459	0.349291	0.509902
cv 476	0.284056	0.252252	0.284056	0.273968	0.243794	0.284659	0.284659	0.270987	0.270986	0.26047	0.271444	0.271443	0.303774	0.254272	0.303773	0.268324	0.242668	0.296722	0.296838	0.284637	0.284642	0.268321	0.277969	0.27807	0.305273	0.349469	0.349002	0.352664	0.267767	0.337091	0.349006	0.305273	0.349008	0.352664	0.337112	0.349003	0.322286	0.363643	0.369159	0.379034	0.280937	0.362906	0.369138	0.322286	0.369158	0.379034	0.362907	0.369139	0.43505
cv 477	0.261307	0.247805	0.260893	0.285426	0.244945	0.261308	0.260892	0.252995	0.252995	0.266335	0.252995	0.252995	0.263876	0.24322	0.262016	0.285252	0.246176	0.263879	0.262015	0.254781	0.254291	0.28526	0.254781	0.25429	0.255401	0.276767	0.283809	0.337369	0.210693	0.276513	0.283806	0.246894	0.275379	0.333231	0.268844	0.275377	0.264402	0.293768	0.296496	0.36288	0.237124	0.29234	0.302998	0.258247	0.289195	0.36288	0.286267	0.295354	0.42233
cv 478	0.261009	0.245584	0.261009	0.265915	0.280176	0.261009	0.261009	0.261009	0.261009	0.265914	0.261009	0.261009	0.284333	0.250892	0.284335	0.244856	0.294621	0.284336	0.284394	0.284333	0.284334	0.244864	0.284335	0.284335	0.283703	0.255597	0.284176	0.296582	0.279465	0.30335	0.284176	0.283703	0.284176	0.299063	0.30335	0.284176	0.3017	0.276133	0.306215	0.324637	0.305863	0.326986	0.30622	0.301702	0.306215	0.324637	0.327642	0.30622	0.469043
cv 479	0.316823	0.253591	0.302734	0.320656	0.352492	0.318523	0.301866	0.316823	0.30274	0.320658	0.318523	0.301862	0.342084	0.259905	0.325597	0.333062	0.361522	0.342407	0.324406	0.342084	0.325605	0.333062	0.342407	0.324414	0.241381	0.295352	0.256247	0.283612	0.292532	0.270435	0.272163	0.242638	0.25695	0.288191	0.272459	0.274149	0.264674	0.303672	0.275558	0.296116	0.317315	0.294189	0.300519	0.267682	0.27672	0.296116	0.297059	0.303024	0.450955
cv 480	0.212042	0.194909	0.212042	0.225233	0.191586	0.212042	0.212042	0.205444	0.205444	0.191586	0.205444	0.205444	0.213732	0.200279	0.213732	0.219857	0.195773	0.213732	0.213732	0.211368	0.211368	0.219857	0.211367	0.211368	0.250002	0.268657	0.271113	0.259342	0.245276	0.243725	0.259011	0.250002	0.271113	0.259342	0.243725	0.259011	0.255545	0.277701	0.274914	0.286195	0.27091	0.261583	0.274928	0.255545	0.274916	0.286195	0.261583	0.274955	0.512613
cv 481	0.245957	0.20459	0.245957	0.241155	0.231827	0.246519	0.246519	0.250669	0.250669	0.241154	0.25075	0.25075	0.259167	0.209301	0.259167	0.237043	0.239763	0.25663	0.257107	0.26228	0.262279	0.237033	0.257019	0.257572	0.312385	0.289896	0.316193	0.335063	0.258509	0.342692	0.316193	0.31717	0.316192	0.340978	0.346609	0.316192	0.332989	0.305041	0.342574	0.345912	0.299773	0.35162	0.3422	0.339771	0.342576	0.345912	0.356259	0.346337	0.466705
cv 482	0.24523	0.265303	0.24523	0.23769	0.214511	0.233665	0.233665	0.228981	0.228981	0.215009	0.220318	0.220319	0.225869	0.262296	0.225872	0.233901	0.208673	0.218431	0.218432	0.215669	0.215669	0.233911	0.20969	0.20969	0.344485	0.361439	0.375419	0.334889	0.262169	0.350585	0.36455	0.344459	0.374002	0.336242	0.348553	0.35909	0.323887	0.357323	0.356768	0.346386	0.275101	0.339909	0.356599	0.32486	0.355273	0.346386	0.339244	0.353991	0.488107
cv 483	0.262085	0.230639	0.262086	0.285648	0.280872	0.26209	0.262091	0.262091	0.262089	0.286216	0.262089	0.262091	0.279281	0.237195	0.279287	0.292644	0.290664	0.27929	0.279289	0.279289	0.279288	0.292651	0.279288	0.279289	0.350385	0.30955	0.350107	0.378093	0.220296	0.374486	0.350106	0.326353	0.329324	0.333369	0.336546	0.329325	0.357283	0.320393	0.357805	0.386963	0.244735	0.383235	0.388706	0.333333	0.338158	0.386963	0.348947	0.359979	0.503991
cv 484	0.30971	0.314745	0.30971	0.290253	0.273834	0.287433	0.287433	0.278662	0.278662	0.26665	0.269145	0.269145	0.320025	0.317637	0.320027	0.288856	0.275902	0.298796	0.298799	0.291624	0.291621	0.288872	0.279034	0.279033	0.366131	0.341556	0.372626	0.359932	0.337427	0.360067	0.372626	0.368469	0.373121	0.365085	0.362573	0.373121	0.377319	0.354112	0.385613	0.377955	0.351617	0.374201	0.383372	0.381641	0.386551	0.377955	0.377345	0.384955	0.530124
cv 485	0.248647	0.27855	0.248647	0.272671	0.280545	0.248505	0.248505	0.249577	0.249578	0.273773	0.249315	0.249315	0.251363	0.26924	0.251366	0.271126	0.280417	0.251237	0.251238	0.251367	0.251352	0.271141	0.251237	0.251237	0.458252	0.42805	0.462449	0.466428	0.367228	0.469848	0.46245	0.461689	0.462449	0.468914	0.469849	0.46245	0.445726	0.426578	0.449337	0.45989	0.376657	0.457433	0.452478	0.451691	0.44935	0.45989	0.459028	0.454403	0.551809
cv 486	0.281867	0.278676	0.281867	0.292261	0.256373	0.281951	0.281951	0.269135	0.269135	0.256362	0.269135	0.269135	0.293231	0.282613	0.293231	0.294028	0.253918	0.293231	0.293231	0.277404	0.277403	0.294028	0.277404	0.277406	0.293587	0.358379	0.326593	0.28033	0.230451	0.281941	0.298518	0.278697	0.314913	0.266182	0.268313	0.283549	0.282888	0.367799	0.320171	0.297304	0.23428	0.286203	0.300284	0.266677	0.305338	0.297304	0.274657	0.288118	0.470907
cv 487	0.230194	0.184031	0.195597	0.227128	0.241494	0.230196	0.196086	0.230193	0.195597	0.227129	0.230196	0.196086	0.230185	0.169018	0.184838	0.213443	0.243967	0.230195	0.184839	0.230188	0.184838	0.213459	0.230193	0.184837	0.293325	0.234165	0.270397	0.317103	0.199637	0.316321	0.274531	0.272444	0.263795	0.3127	0.311324	0.264153	0.322443	0.265847	0.30756	0.344407	0.228388	0.344916	0.332617	0.301954	0.298749	0.344406	0.340489	0.330225	0.506987
cv 488	0.342054	0.332221	0.342054	0.313675	0.329182	0.32839	0.32839	0.34005	0.34005	0.308561	0.327736	0.327736	0.345445	0.337993	0.345445	0.318819	0.327399	0.336686	0.336701	0.34379	0.343791	0.318818	0.336135	0.336156	0.260525	0.276607	0.298793	0.278829	0.154124	0.254575	0.289145	0.237975	0.285134	0.27782	0.2491	0.28523	0.289028	0.291075	0.324636	0.306286	0.163411	0.288855	0.318204	0.257918	0.305644	0.306287	0.278099	0.306342	0.455956
cv 489	0.286112	0.251234	0.286112	0.266589	0.245959	0.266589	0.266589	0.257	0.257	0.249752	0.249672	0.248674	0.302056	0.254018	0.302058	0.266491	0.253369	0.279277	0.279309	0.282562	0.282556	0.26649	0.271757	0.271783	0.355428	0.316411	0.365475	0.333754	0.316279	0.336559	0.364851	0.355428	0.365476	0.333753	0.336562	0.364851	0.349119	0.324612	0.366949	0.34576	0.347971	0.346505	0.362388	0.349118	0.366948	0.34576	0.346505	0.36238	0.486588
cv 490	0.208837	0.197943	0.208838	0.195782	0.220395	0.208845	0.208845	0.209492	0.209492	0.196156	0.209493	0.209494	0.214146	0.202915	0.214143	0.202864	0.225629	0.214154	0.214154	0.214713	0.214713	0.202877	0.214722	0.214723	0.191215	0.178175	0.2068	0.194032	0.191896	0.185131	0.189906	0.192899	0.201256	0.197084	0.187019	0.191153	0.204524	0.186478	0.21752	0.211155	0.196025	0.204716	0.207308	0.205194	0.209296	0.211155	0.20687	0.20853	0.414555
cv 491	0.20829	0.192104	0.205495	0.192596	0.183499	0.193058	0.191496	0.194981	0.192588	0.186989	0.190274	0.186899	0.226747	0.190706	0.221455	0.199948	0.190392	0.222277	0.215707	0.215674	0.210438	0.199948	0.213001	0.206848	0.173977	0.212472	0.202824	0.195457	0.204514	0.192466	0.205957	0.175528	0.202115	0.198549	0.194188	0.206733	0.195772	0.221079	0.223241	0.220338	0.220745	0.219455	0.232157	0.200962	0.222643	0.220338	0.22184	0.233417	0.400789
cv 492	0.304556	0.279625	0.304009	0.310654	0.299162	0.304556	0.304012	0.305977	0.305212	0.30546	0.305975	0.305212	0.328494	0.282782	0.325773	0.318546	0.304974	0.328495	0.325768	0.328763	0.324806	0.318545	0.328765	0.324806	0.30357	0.283019	0.312995	0.290146	0.26646	0.278995	0.288154	0.302324	0.313019	0.28357	0.278619	0.286677	0.328196	0.282575	0.332045	0.302258	0.25852	0.29332	0.297704	0.315651	0.326243	0.302258	0.291507	0.294192	0.539335
cv 493	0.240914	0.219485	0.240914	0.250038	0.27894	0.240915	0.240915	0.241065	0.240985	0.250035	0.241635	0.241538	0.242686	0.211877	0.24269	0.248664	0.28305	0.242689	0.242657	0.242685	0.24269	0.248676	0.242689	0.242689	0.386144	0.354048	0.409003	0.325862	0.25959	0.341116	0.357837	0.389021	0.409005	0.325861	0.341117	0.357838	0.393068	0.362808	0.415206	0.345195	0.273952	0.357104	0.372919	0.393464	0.41521	0.345196	0.357103	0.372917	0.506259
cv 494	0.255472	0.302593	0.255472	0.316429	0.30374	0.255475	0.255475	0.252143	0.252143	0.312321	0.252144	0.252143	0.27418	0.303547	0.274178	0.304409	0.314789	0.274186	0.274185	0.273641	0.273642	0.30443	0.273646	0.273647	0.206508	0.219333	0.229951	0.219569	0.17572	0.209334	0.226307	0.204942	0.229204	0.220578	0.209333	0.226306	0.220746	0.237711	0.244237	0.222608	0.172411	0.215498	0.232376	0.217887	0.243197	0.222607	0.215811	0.232377	0.481363
cv 495	0.276441	0.253845	0.276441	0.259846	0.28024	0.255774	0.255774	0.27779	0.27779	0.261114	0.257767	0.257771	0.27732	0.250212	0.277321	0.249167	0.279611	0.259753	0.25975	0.278447	0.278447	0.249175	0.260607	0.260609	0.334073	0.326336	0.342738	0.339081	0.228095	0.334998	0.337203	0.313087	0.329679	0.325935	0.325226	0.32918	0.358384	0.341525	0.365274	0.364958	0.248542	0.359423	0.361394	0.336203	0.352166	0.364959	0.348232	0.352162	0.472586
cv 496	0.235652	0.216563	0.235652	0.234359	0.195561	0.235652	0.235652	0.204171	0.204171	0.195566	0.204171	0.204171	0.251572	0.218357	0.251572	0.234934	0.203166	0.251572	0.251572	0.222614	0.222616	0.234935	0.222613	0.222616	0.230433	0.262484	0.263327	0.268762	0.242538	0.248291	0.263328	0.230433	0.263327	0.268762	0.24829	0.263328	0.249291	0.276715	0.284729	0.275217	0.261601	0.260818	0.284177	0.24929	0.284728	0.275218	0.260818	0.284177	0.419994
cv 497	0.253239	0.250603	0.25324	0.251253	0.268164	0.253254	0.253253	0.25324	0.253178	0.251252	0.253252	0.253258	0.283984	0.263297	0.283984	0.269011	0.281402	0.283984	0.283984	0.283984	0.283984	0.269013	0.283984	0.283983	0.315299	0.298658	0.329593	0.290607	0.213078	0.306161	0.318358	0.295903	0.31215	0.286324	0.297392	0.307802	0.326807	0.319846	0.342935	0.312158	0.250337	0.32735	0.33851	0.313004	0.329882	0.312157	0.320515	0.330335	0.466534
cv 498	0.274591	0.280926	0.27459	0.286759	0.289217	0.275043	0.275043	0.276892	0.276892	0.289951	0.276892	0.276893	0.293891	0.285026	0.293891	0.297454	0.293602	0.293891	0.293891	0.295414	0.295415	0.297456	0.295414	0.295544	0.321709	0.350682	0.366201	0.36594	0.300766	0.368488	0.366203	0.321709	0.366198	0.365939	0.321726	0.366199	0.344036	0.370061	0.393724	0.391362	0.325924	0.400789	0.417403	0.344036	0.393724	0.391361	0.400793	0.417396	0.526855
cv 499	0.213755	0.217497	0.213755	0.174916	0.211745	0.181318	0.18135	0.217308	0.217308	0.177449	0.185615	0.185663	0.222043	0.216622	0.222043	0.16957	0.215702	0.204273	0.204301	0.225662	0.225662	0.169575	0.209349	0.209368	0.343121	0.354908	0.368492	0.266106	0.284318	0.276901	0.278967	0.34537	0.369143	0.271453	0.277469	0.280702	0.334156	0.354868	0.362691	0.298111	0.30053	0.311903	0.32454	0.338108	0.363806	0.298111	0.315029	0.327602	0.500428
cv 500	0.278409	0.30473	0.278409	0.26818	0.273129	0.261795	0.261795	0.267097	0.267097	0.251219	0.249986	0.249986	0.305259	0.314226	0.305259	0.281337	0.285469	0.28767	0.287671	0.293684	0.293684	0.281344	0.275638	0.275638	0.333253	0.308573	0.352816	0.359415	0.352209	0.357758	0.356351	0.334366	0.35284	0.362172	0.359248	0.357219	0.34792	0.318631	0.363208	0.376983	0.328703	0.373216	0.369779	0.344662	0.362621	0.376982	0.374592	0.370334	0.514534
cv 501	0.308373	0.261767	0.306607	0.271714	0.313053	0.271713	0.271628	0.308833	0.306643	0.271713	0.271714	0.271714	0.305539	0.256454	0.305542	0.271599	0.310629	0.305542	0.305542	0.30554	0.305539	0.271605	0.305541	0.305541	0.358198	0.313119	0.369517	0.390359	0.320729	0.364441	0.366744	0.358198	0.369517	0.393423	0.364452	0.366744	0.358027	0.330143	0.372057	0.410404	0.338136	0.363604	0.369026	0.358027	0.372157	0.410404	0.363767	0.369026	0.554943
cv 502	0.237871	0.239134	0.237871	0.233653	0.290276	0.227625	0.227625	0.239239	0.238794	0.235329	0.228637	0.228637	0.256408	0.246138	0.256366	0.236812	0.286886	0.247373	0.247381	0.256155	0.25549	0.236813	0.247028	0.247028	0.351904	0.281217	0.339353	0.321918	0.303918	0.332167	0.31059	0.351906	0.339352	0.321918	0.332222	0.310591	0.360178	0.292952	0.349431	0.309204	0.309043	0.309204	0.297619	0.362682	0.349428	0.309204	0.309205	0.29762	0.557439
cv 503	0.184527	0.165777	0.183315	0.16044	0.145426	0.166059	0.183532	0.157068	0.157068	0.143977	0.157069	0.157069	0.176537	0.163796	0.175471	0.159797	0.14919	0.176539	0.175476	0.158481	0.158481	0.159811	0.158481	0.158705	0.238182	0.309698	0.257901	0.26665	0.275343	0.259686	0.268396	0.238182	0.257901	0.26665	0.259686	0.268437	0.255318	0.303654	0.273685	0.284184	0.2935	0.278423	0.288317	0.255317	0.273683	0.284184	0.278425	0.288348	0.488451
cv 504	0.247572	0.263435	0.247572	0.268415	0.249888	0.247572	0.247216	0.247386	0.247386	0.25801	0.247385	0.247385	0.247771	0.260882	0.247772	0.267255	0.255136	0.247779	0.247775	0.248141	0.24814	0.267257	0.248138	0.24814	0.329189	0.291034	0.328756	0.352654	0.223491	0.342588	0.328756	0.329188	0.328756	0.355343	0.342588	0.328756	0.301971	0.313592	0.317578	0.368988	0.25186	0.319064	0.317573	0.301973	0.317573	0.368988	0.31906	0.317573	0.515766
cv 505	0.26308	0.256795	0.26308	0.238052	0.277976	0.2382	0.238198	0.26308	0.26308	0.238051	0.238203	0.238202	0.277075	0.258474	0.277075	0.249016	0.286104	0.271027	0.270707	0.277075	0.277075	0.249023	0.270992	0.270743	0.333325	0.323838	0.35026	0.36148	0.217914	0.353347	0.358608	0.300029	0.329731	0.348737	0.343905	0.35177	0.35866	0.319253	0.358651	0.395223	0.235821	0.386721	0.376147	0.316373	0.334175	0.395223	0.370717	0.365435	0.489811
cv 506	0.26844	0.186275	0.227838	0.265954	0.2508	0.263711	0.223227	0.264188	0.225853	0.256943	0.260435	0.22178	0.25558	0.183872	0.224599	0.265393	0.253297	0.254991	0.223399	0.253141	0.223397	0.265391	0.252691	0.222377	0.307514	0.295064	0.317075	0.378631	0.254696	0.333546	0.317074	0.308657	0.317074	0.378631	0.33216	0.317074	0.32768	0.319342	0.341791	0.402481	0.260437	0.362435	0.347442	0.318706	0.33469	0.402481	0.335935	0.334709	0.432743
cv 507	0.25154	0.265991	0.25004	0.265841	0.265204	0.250708	0.250709	0.250473	0.249574	0.257576	0.247441	0.24745	0.268142	0.266156	0.264752	0.267882	0.277644	0.264494	0.263385	0.267623	0.264921	0.267884	0.263042	0.2623	0.325418	0.304363	0.342927	0.327437	0.168077	0.339067	0.348477	0.304697	0.334324	0.322962	0.338512	0.34823	0.333572	0.313374	0.351139	0.327882	0.18999	0.337852	0.352363	0.302018	0.328246	0.327882	0.327865	0.347543	0.558014
cv 508	0.237302	0.250627	0.237303	0.248365	0.268997	0.236495	0.236502	0.237302	0.237301	0.248366	0.236496	0.236502	0.259864	0.252205	0.259866	0.259755	0.280553	0.25983	0.259829	0.259867	0.259866	0.259757	0.259832	0.25983	0.365837	0.329344	0.363725	0.422984	0.271239	0.365838	0.363725	0.365698	0.364907	0.424606	0.365699	0.364907	0.372116	0.341022	0.376162	0.430639	0.304576	0.420087	0.375921	0.374803	0.378208	0.430639	0.422518	0.377988	0.469766
cv 509	0.250099	0.209244	0.247869	0.209693	0.244178	0.213707	0.213768	0.254708	0.25354	0.212295	0.217143	0.217179	0.266478	0.21347	0.266481	0.214222	0.253082	0.2545	0.254541	0.269988	0.269989	0.214238	0.256865	0.25689	0.244358	0.305678	0.254485	0.254505	0.264047	0.244312	0.250184	0.245604	0.254486	0.258602	0.245345	0.250366	0.272332	0.310006	0.282312	0.272596	0.292678	0.269185	0.27486	0.274286	0.282368	0.272596	0.270502	0.275306	0.500393
cv 510	0.269815	0.246571	0.269815	0.260382	0.270221	0.269815	0.269815	0.270513	0.270513	0.260382	0.270513	0.270513	0.279544	0.243913	0.279545	0.26128	0.270613	0.279545	0.279546	0.279298	0.279297	0.261288	0.279298	0.279234	0.230721	0.285625	0.272555	0.31946	0.257297	0.275849	0.272567	0.230721	0.272555	0.319924	0.277411	0.27257	0.231891	0.294369	0.276609	0.337737	0.262785	0.284538	0.299228	0.231936	0.276611	0.337736	0.286837	0.301646	0.427915
cv 511	0.271055	0.280639	0.271055	0.279902	0.275206	0.271056	0.271054	0.271059	0.271058	0.279134	0.271059	0.271058	0.288394	0.290512	0.288394	0.293952	0.275518	0.288394	0.288394	0.287731	0.287739	0.293953	0.287729	0.287739	0.293027	0.307549	0.31885	0.241613	0.247349	0.244147	0.265721	0.293028	0.318849	0.244753	0.245444	0.266516	0.309016	0.313183	0.335388	0.263868	0.253447	0.263868	0.284438	0.312051	0.335381	0.263868	0.268002	0.287336	0.520626
cv 512	0.308962	0.30939	0.308962	0.297464	0.273008	0.308964	0.308812	0.298539	0.298539	0.28694	0.298541	0.298539	0.320243	0.312107	0.320243	0.29746	0.282707	0.320246	0.320247	0.313806	0.313806	0.297474	0.313806	0.312899	0.340837	0.29255	0.352173	0.355668	0.288586	0.342064	0.352172	0.340836	0.352173	0.355668	0.342094	0.352173	0.348811	0.298842	0.362526	0.379406	0.321011	0.34963	0.362529	0.348811	0.362526	0.379406	0.349881	0.362529	0.496118
cv 513	0.226801	0.196127	0.226801	0.215202	0.236821	0.223479	0.223479	0.226801	0.226801	0.216816	0.223474	0.223474	0.211244	0.184121	0.211246	0.209492	0.238586	0.210157	0.210159	0.211245	0.211245	0.209492	0.210159	0.210149	0.364226	0.290217	0.336017	0.327698	0.257904	0.339213	0.315847	0.359746	0.336735	0.331169	0.340988	0.3171	0.383617	0.30021	0.351155	0.340676	0.26742	0.352568	0.328966	0.376591	0.352607	0.340676	0.35416	0.330725	0.514548
cv 514	0.0925303	0.0794196	0.0925303	0.0913965	0.0965496	0.0914259	0.0914251	0.0855437	0.0855438	0.0828718	0.0844047	0.084405	0.10141	0.0775034	0.101411	0.0938747	0.0940818	0.100949	0.100949	0.0925808	0.0925808	0.0938764	0.0921671	0.092168	0.191388	0.261057	0.221031	0.249688	0.211048	0.222245	0.221032	0.192396	0.221031	0.252929	0.222866	0.221032	0.178555	0.261416	0.211673	0.259083	0.226594	0.207855	0.211671	0.179628	0.21167	0.259083	0.208848	0.211671	0.365136
cv 515	0.395305	0.335109	0.391541	0.333685	0.336857	0.333689	0.333686	0.365589	0.361191	0.317068	0.317071	0.317067	0.414416	0.332893	0.412109	0.336744	0.340014	0.372083	0.375449	0.384092	0.37922	0.336759	0.365138	0.3779	0.309522	0.30391	0.320809	0.31583	0.328306	0.329242	0.32081	0.309522	0.320809	0.31583	0.329147	0.320929	0.339033	0.314963	0.350625	0.345002	0.347577	0.35538	0.34716	0.339031	0.350627	0.345001	0.355368	0.34713	0.553631
cv 516	0.195279	0.191655	0.195278	0.205019	0.234103	0.195281	0.195277	0.197259	0.197259	0.206112	0.197259	0.197259	0.188121	0.188406	0.188122	0.198003	0.236957	0.18813	0.188121	0.188869	0.188872	0.19801	0.188881	0.187567	0.330252	0.381795	0.387503	0.414301	0.297571	0.330252	0.387503	0.330252	0.387502	0.417056	0.330251	0.387502	0.347768	0.390755	0.402427	0.436674	0.321714	0.34777	0.402427	0.347769	0.40242	0.436673	0.347771	0.402425	0.489621
cv 517	0.248577	0.229565	0.24858	0.264843	0.260297	0.24858	0.248581	0.248579	0.248581	0.266615	0.248581	0.248581	0.236433	0.225754	0.236439	0.262057	0.261057	0.236439	0.23628	0.236433	0.236439	0.262063	0.236437	0.236438	0.345655	0.339771	0.371136	0.342317	0.264058	0.350284	0.358157	0.325072	0.353861	0.335507	0.34147	0.349643	0.326686	0.338658	0.355406	0.346532	0.270855	0.339674	0.352811	0.307121	0.338116	0.346532	0.330699	0.343664	0.456149
cv 518	0.322741	0.286936	0.322741	0.331431	0.254119	0.323429	0.323429	0.276219	0.276219	0.254119	0.276228	0.276228	0.330618	0.293326	0.330618	0.311839	0.26389	0.327864	0.327861	0.299533	0.299532	0.311843	0.298681	0.298686	0.260108	0.349094	0.285917	0.338144	0.324734	0.284313	0.290982	0.261026	0.285612	0.341883	0.284445	0.285611	0.287351	0.351294	0.311161	0.361888	0.335891	0.307232	0.317965	0.28896	0.311251	0.361888	0.30794	0.318319	0.467072
cv 519	0.233571	0.259872	0.233571	0.267122	0.280464	0.234651	0.234651	0.233572	0.233567	0.267122	0.234652	0.234652	0.253217	0.266466	0.253217	0.280157	0.280491	0.253224	0.253198	0.253217	0.253217	0.280154	0.253206	0.253199	0.316428	0.328159	0.33779	0.278407	0.299491	0.283972	0.299403	0.316428	0.33779	0.278543	0.284911	0.299759	0.343676	0.349066	0.36629	0.307725	0.31905	0.314843	0.33192	0.343965	0.36629	0.307725	0.315452	0.333048	0.469606
cv 520	0.279278	0.299899	0.279278	0.277623	0.260762	0.279279	0.279133	0.264294	0.264294	0.267065	0.264294	0.264294	0.293026	0.302463	0.293026	0.284488	0.274478	0.293031	0.292986	0.284387	0.284387	0.284499	0.284389	0.284389	0.333084	0.355583	0.367557	0.299343	0.243376	0.304611	0.32139	0.33177	0.367502	0.301935	0.305743	0.321889	0.362172	0.371878	0.396794	0.309316	0.255136	0.316136	0.33288	0.350257	0.389262	0.309316	0.316904	0.332908	0.502077
cv 521	0.282393	0.282159	0.282393	0.294339	0.242274	0.279613	0.279613	0.272718	0.272718	0.242737	0.271822	0.271822	0.283848	0.280611	0.283848	0.30141	0.246558	0.283071	0.283066	0.279605	0.279604	0.301408	0.279517	0.27949	0.261805	0.301351	0.276218	0.318866	0.305653	0.292681	0.276218	0.262081	0.276243	0.322055	0.293735	0.276244	0.279747	0.302555	0.291207	0.343726	0.307528	0.317685	0.291208	0.282264	0.291437	0.343726	0.319536	0.29144	0.416718
cv 522	0.207039	0.225686	0.207039	0.239035	0.22766	0.207063	0.207063	0.209193	0.209193	0.234889	0.208979	0.208981	0.21717	0.230082	0.217171	0.246149	0.222093	0.21717	0.217183	0.217748	0.217748	0.246149	0.21775	0.217748	0.290899	0.231953	0.284659	0.248437	0.223195	0.257422	0.259791	0.290772	0.284661	0.251054	0.25879	0.25979	0.300716	0.237989	0.292939	0.2628	0.23397	0.266689	0.27152	0.303131	0.29294	0.2628	0.267767	0.271511	0.448612
cv 523	0.288117	0.251467	0.288117	0.266577	0.265011	0.288116	0.288116	0.286544	0.28654	0.269265	0.28653	0.286527	0.28862	0.248878	0.28862	0.255499	0.264044	0.28862	0.28862	0.289708	0.289709	0.255511	0.289708	0.28971	0.413322	0.350563	0.423082	0.408284	0.282881	0.421602	0.423082	0.409488	0.419089	0.400112	0.412426	0.41909	0.432815	0.371507	0.447876	0.441381	0.305462	0.450282	0.454731	0.428695	0.443434	0.441381	0.44106	0.451985	0.583963
cv 524	0.260475	0.244915	0.260475	0.267839	0.261294	0.260475	0.260475	0.260475	0.260475	0.267839	0.260475	0.260465	0.275563	0.253182	0.275563	0.268086	0.242688	0.275563	0.275563	0.27435	0.274349	0.268088	0.274339	0.274338	0.316152	0.25432	0.332194	0.312961	0.132694	0.328008	0.330858	0.302739	0.329714	0.313985	0.302381	0.329021	0.340775	0.270896	0.354375	0.342805	0.163743	0.34972	0.353182	0.327073	0.352755	0.342806	0.346622	0.353776	0.496661
cv 525	0.289608	0.251859	0.287692	0.249181	0.299348	0.251511	0.251511	0.290556	0.287694	0.249181	0.251512	0.251512	0.299879	0.254277	0.29988	0.252254	0.305041	0.267924	0.267922	0.29988	0.29988	0.252254	0.267921	0.267923	0.270343	0.334409	0.319898	0.320839	0.179746	0.303735	0.324369	0.248731	0.299441	0.293173	0.284753	0.308379	0.260694	0.338586	0.312184	0.326498	0.206116	0.300212	0.323615	0.245324	0.295494	0.326497	0.284368	0.308878	0.475401
cv 526	0.299799	0.297239	0.299799	0.262752	0.27927	0.267514	0.267515	0.294196	0.294196	0.265445	0.270228	0.270228	0.287983	0.297284	0.287985	0.258038	0.275635	0.28034	0.280361	0.287567	0.287567	0.258049	0.282345	0.282352	0.356803	0.320144	0.372218	0.385152	0.229662	0.356805	0.372218	0.349774	0.371365	0.381826	0.349776	0.371366	0.367554	0.33071	0.383566	0.414519	0.258548	0.397171	0.383568	0.359684	0.382317	0.414519	0.359695	0.382316	0.506625
cv 527	0.239498	0.225923	0.239498	0.235109	0.223447	0.236922	0.236922	0.235041	0.235041	0.235869	0.236149	0.236149	0.259584	0.225135	0.259584	0.241159	0.234496	0.257409	0.257417	0.256516	0.256515	0.241154	0.256515	0.256506	0.346708	0.32765	0.369121	0.426496	0.312377	0.36905	0.369121	0.346706	0.369121	0.430296	0.368675	0.369121	0.376996	0.346333	0.396008	0.44855	0.329048	0.411865	0.396012	0.376995	0.396014	0.44855	0.41188	0.396012	0.516267
cv 528	0.261056	0.258298	0.261056	0.288853	0.28472	0.261056	0.261056	0.261336	0.261334	0.287613	0.261332	0.261334	0.271269	0.263024	0.27127	0.296886	0.288045	0.27127	0.27127	0.271269	0.271271	0.296883	0.271271	0.271215	0.392625	0.392366	0.406043	0.375769	0.403746	0.393901	0.408339	0.392625	0.406043	0.375769	0.393861	0.408491	0.414975	0.400558	0.427312	0.390153	0.428403	0.398129	0.418382	0.414974	0.427309	0.390153	0.398135	0.418313	0.523355
cv 529	0.250448	0.238314	0.250448	0.26419	0.280256	0.250449	0.250452	0.250722	0.250721	0.264189	0.250719	0.250393	0.262156	0.245624	0.262159	0.258151	0.286815	0.262167	0.262158	0.262244	0.262243	0.258156	0.262227	0.262242	0.326312	0.301496	0.349022	0.314343	0.255945	0.327083	0.339014	0.319564	0.347112	0.316254	0.327992	0.339869	0.353445	0.32505	0.378018	0.330515	0.288519	0.339904	0.352405	0.347427	0.374578	0.330516	0.341184	0.353738	0.52871
cv 530	0.283209	0.287257	0.283209	0.30145	0.282892	0.284161	0.284155	0.281376	0.281376	0.282893	0.281375	0.28109	0.275115	0.283528	0.275115	0.295815	0.282039	0.275121	0.27512	0.275723	0.275723	0.295816	0.275723	0.275723	0.364209	0.392104	0.389874	0.356844	0.368948	0.378044	0.390146	0.364748	0.389983	0.360149	0.378756	0.390502	0.36485	0.385321	0.390504	0.345555	0.351549	0.359716	0.374132	0.365724	0.39097	0.345555	0.36185	0.375999	0.499152
cv 531	0.266863	0.207205	0.266862	0.23928	0.214225	0.261091	0.261081	0.219481	0.21948	0.214226	0.219502	0.219499	0.277192	0.213269	0.277192	0.23628	0.212292	0.275787	0.275788	0.247274	0.247272	0.23628	0.247276	0.247275	0.258796	0.198574	0.266049	0.276579	0.216988	0.272503	0.266048	0.258797	0.266049	0.278904	0.274569	0.266049	0.25979	0.208512	0.268146	0.299285	0.231932	0.283171	0.270937	0.261707	0.268391	0.299285	0.285951	0.284179	0.486243
cv 532	0.220434	0.200187	0.220434	0.221147	0.250504	0.220434	0.220434	0.223437	0.223438	0.221147	0.223439	0.223439	0.230703	0.19921	0.230703	0.224916	0.252671	0.230703	0.230704	0.232205	0.232211	0.224924	0.23221	0.232213	0.307368	0.2199	0.263267	0.296716	0.263803	0.293843	0.25737	0.307368	0.263267	0.299714	0.293843	0.257371	0.325794	0.217851	0.272558	0.330837	0.274609	0.328076	0.274738	0.328472	0.272556	0.330837	0.329365	0.274805	0.474546
cv 533	0.218965	0.205303	0.218965	0.198758	0.222681	0.20386	0.20386	0.220019	0.219991	0.201438	0.204275	0.204275	0.222559	0.205571	0.222559	0.194448	0.223998	0.209012	0.209012	0.222561	0.222561	0.19445	0.209011	0.209011	0.300254	0.302929	0.32196	0.277552	0.190587	0.293931	0.303419	0.292319	0.312974	0.277618	0.291713	0.299405	0.313153	0.321299	0.341242	0.292998	0.224906	0.304854	0.315657	0.307024	0.332734	0.292998	0.304359	0.313451	0.498325
cv 534	0.272764	0.254344	0.272764	0.232329	0.263527	0.238001	0.237989	0.274566	0.274566	0.233176	0.246497	0.246472	0.296917	0.261101	0.296917	0.243091	0.262887	0.284178	0.284184	0.295279	0.295279	0.24309	0.285687	0.285685	0.336485	0.304196	0.355382	0.341795	0.18346	0.347135	0.354143	0.299893	0.337207	0.343966	0.347135	0.337424	0.362705	0.32084	0.378541	0.366831	0.188692	0.370032	0.379247	0.299533	0.334039	0.366831	0.349809	0.365025	0.525791
cv 535	0.234769	0.201814	0.227053	0.245865	0.251259	0.23477	0.227054	0.234735	0.228102	0.247376	0.234736	0.228102	0.244586	0.206252	0.241186	0.241133	0.248349	0.244589	0.241181	0.244737	0.241826	0.241151	0.244743	0.241825	0.344908	0.313664	0.347081	0.275674	0.207429	0.293533	0.304448	0.33351	0.339816	0.262441	0.274764	0.288805	0.365588	0.325608	0.366706	0.296455	0.225634	0.312365	0.327121	0.352635	0.359371	0.296455	0.296916	0.314068	0.428753
cv 536	0.253951	0.214017	0.253951	0.24886	0.248559	0.253951	0.253951	0.255695	0.255695	0.248561	0.255694	0.255695	0.26763	0.20797	0.26763	0.253041	0.25069	0.26763	0.26763	0.268452	0.268461	0.253051	0.268454	0.268458	0.299099	0.280644	0.318808	0.3459	0.280778	0.330386	0.319143	0.305518	0.320683	0.351629	0.333163	0.320841	0.321517	0.290756	0.341049	0.360818	0.306993	0.355861	0.358118	0.33112	0.343595	0.360819	0.360746	0.362211	0.445515
cv 537	0.130088	0.0776201	0.121865	0.099001	0.12503	0.0990008	0.0990012	0.137023	0.130633	0.101656	0.101662	0.101665	0.153686	0.0810856	0.149621	0.105961	0.129682	0.152376	0.148946	0.157542	0.154349	0.10596	0.156784	0.153968	0.330486	0.32519	0.357595	0.360657	0.248217	0.354051	0.356655	0.330854	0.355903	0.3595	0.35502	0.354927	0.339253	0.335289	0.367896	0.385146	0.276509	0.367796	0.367791	0.340128	0.367182	0.385146	0.370003	0.367092	0.538977
cv 538	0.251808	0.212303	0.251807	0.224068	0.257389	0.228518	0.228517	0.252383	0.252387	0.224069	0.228517	0.228516	0.271462	0.218144	0.271462	0.230512	0.265022	0.257651	0.259608	0.271462	0.271462	0.230513	0.257265	0.259148	0.304108	0.262018	0.302508	0.353829	0.237081	0.304108	0.302508	0.306513	0.302508	0.354882	0.306429	0.302508	0.343533	0.269249	0.325803	0.372606	0.265208	0.375931	0.325799	0.34886	0.325804	0.372606	0.375914	0.3258	0.500384
cv 539	0.304254	0.28599	0.304254	0.298921	0.322731	0.304267	0.304268	0.307542	0.307542	0.29892	0.306474	0.306474	0.322209	0.291265	0.32221	0.307812	0.328717	0.322177	0.322177	0.325094	0.325094	0.30782	0.324742	0.32474	0.277083	0.359898	0.31772	0.288005	0.235858	0.286999	0.296242	0.279783	0.318089	0.290925	0.288166	0.296845	0.295327	0.379721	0.33938	0.319271	0.260828	0.312187	0.325248	0.300227	0.340308	0.319271	0.313989	0.326299	0.495514
cv 540	0.165298	0.202063	0.165298	0.212459	0.253538	0.165297	0.165297	0.165298	0.165298	0.212459	0.165297	0.165297	0.172546	0.196593	0.172546	0.204453	0.253791	0.172546	0.172546	0.172546	0.172546	0.204462	0.172546	0.172546	0.289666	0.354608	0.313601	0.301239	0.234177	0.295646	0.298538	0.289666	0.313601	0.302738	0.295646	0.298541	0.293968	0.364268	0.323616	0.327784	0.264557	0.312907	0.314934	0.293968	0.323615	0.327784	0.312901	0.314933	0.407926
cv 541	0.288158	0.299122	0.288158	0.300842	0.337698	0.285121	0.285121	0.288611	0.28861	0.302053	0.285223	0.285223	0.302855	0.298982	0.30286	0.310806	0.34272	0.302106	0.302106	0.302965	0.302965	0.310826	0.302056	0.302055	0.339684	0.311901	0.352423	0.298205	0.254427	0.320788	0.344351	0.339205	0.347592	0.299311	0.318837	0.339059	0.334269	0.31524	0.347602	0.315351	0.288776	0.328389	0.34135	0.335467	0.343764	0.315351	0.328924	0.338274	0.48394
cv 542	0.202325	0.185975	0.202325	0.226874	0.251271	0.201205	0.201205	0.202649	0.202649	0.226874	0.201205	0.201205	0.215636	0.188252	0.21564	0.214353	0.253739	0.209877	0.209877	0.215634	0.21564	0.214364	0.209877	0.209877	0.283183	0.38078	0.308451	0.359164	0.283887	0.283194	0.308447	0.28198	0.306704	0.353528	0.282049	0.306701	0.284856	0.392657	0.31159	0.365624	0.307354	0.299255	0.311596	0.283491	0.309401	0.365624	0.298426	0.309401	0.485169
cv 543	0.258001	0.268702	0.258001	0.256559	0.306446	0.258002	0.257867	0.258001	0.258001	0.256558	0.258002	0.257759	0.258326	0.269365	0.258326	0.25829	0.306637	0.25833	0.25833	0.258326	0.258325	0.258295	0.25833	0.258329	0.251263	0.271941	0.268751	0.261256	0.169008	0.2363	0.244071	0.236457	0.251678	0.235087	0.216282	0.223244	0.275878	0.294243	0.298085	0.280126	0.187689	0.264453	0.27497	0.258623	0.277825	0.280126	0.241112	0.250561	0.432294
cv 544	0.266985	0.27176	0.266985	0.281019	0.309679	0.257867	0.257867	0.278084	0.278083	0.301589	0.267795	0.267795	0.287879	0.277056	0.287879	0.284754	0.314307	0.279203	0.279239	0.295662	0.295663	0.284754	0.286554	0.286645	0.373536	0.391793	0.391791	0.365445	0.31774	0.374088	0.391078	0.37415	0.391791	0.366896	0.374652	0.39098	0.396154	0.404174	0.416539	0.393019	0.32503	0.403148	0.419221	0.393991	0.416542	0.393019	0.403816	0.41943	0.517492
cv 545	0.328475	0.299913	0.328475	0.270514	0.317859	0.270511	0.270511	0.311208	0.311208	0.270421	0.311211	0.311211	0.352028	0.298653	0.35203	0.289105	0.323489	0.295283	0.296717	0.3331	0.3331	0.289119	0.3331	0.3331	0.225705	0.27164	0.244374	0.235687	0.191229	0.241261	0.246863	0.225706	0.244371	0.235687	0.24125	0.246626	0.233994	0.286395	0.258969	0.236713	0.180168	0.241368	0.254258	0.233994	0.258968	0.236713	0.241329	0.25424	0.456362
cv 546	0.252899	0.291023	0.252899	0.28591	0.255543	0.253766	0.253768	0.237125	0.237125	0.255544	0.237125	0.237125	0.258301	0.296717	0.2583	0.288893	0.259133	0.258304	0.258303	0.241503	0.241503	0.288898	0.241505	0.241503	0.381473	0.319837	0.35142	0.3678	0.265856	0.378491	0.351419	0.370587	0.352256	0.370606	0.380195	0.352256	0.396625	0.33606	0.374556	0.390892	0.294904	0.402035	0.374556	0.389137	0.375928	0.390892	0.403998	0.375928	0.499937
cv 547	0.267647	0.243724	0.267647	0.268928	0.286953	0.265974	0.265975	0.269292	0.269292	0.271655	0.267235	0.267235	0.290093	0.237838	0.290092	0.270174	0.29333	0.288082	0.288082	0.290942	0.290945	0.270176	0.288848	0.288848	0.339267	0.246329	0.318813	0.355768	0.244606	0.353799	0.318813	0.33674	0.317048	0.351245	0.35308	0.317048	0.349164	0.263134	0.334161	0.365361	0.273396	0.370001	0.334149	0.347767	0.33278	0.365361	0.366803	0.335358	0.533687
cv 548	0.166321	0.162983	0.166321	0.217532	0.213689	0.166321	0.166321	0.166321	0.166321	0.218923	0.166136	0.166138	0.192111	0.170151	0.192111	0.222814	0.21626	0.192111	0.192111	0.192656	0.192656	0.222814	0.192656	0.192656	0.183487	0.212952	0.210932	0.192119	0.106447	0.195355	0.207908	0.185603	0.210932	0.192119	0.195355	0.207911	0.19822	0.212023	0.225736	0.232238	0.13827	0.233197	0.240753	0.205453	0.225736	0.232238	0.233197	0.240752	0.41089
cv 549	0.235916	0.225833	0.235916	0.225278	0.240396	0.221904	0.221906	0.235916	0.235916	0.225279	0.221905	0.221906	0.243003	0.224043	0.243003	0.213148	0.23939	0.228751	0.228757	0.243004	0.243004	0.213159	0.228733	0.228739	0.298931	0.347429	0.339412	0.289574	0.197164	0.290573	0.307057	0.27658	0.321217	0.265908	0.270573	0.284351	0.299032	0.340121	0.337812	0.286311	0.224698	0.287361	0.306844	0.278179	0.321804	0.286312	0.268758	0.28644	0.492904
cv 550	0.202663	0.179375	0.202663	0.201599	0.184986	0.202664	0.202664	0.196924	0.196924	0.184984	0.196924	0.196924	0.20651	0.183754	0.20651	0.204497	0.183311	0.20651	0.20651	0.200073	0.200074	0.204496	0.200071	0.199573	0.354634	0.291685	0.365131	0.355574	0.256684	0.36878	0.344591	0.352062	0.365129	0.358433	0.369677	0.344618	0.354512	0.296743	0.36577	0.377631	0.291021	0.379985	0.356516	0.356244	0.365769	0.37763	0.381751	0.356518	0.438933
cv 551	0.263097	0.246458	0.263097	0.233639	0.2491	0.234827	0.234886	0.264698	0.264698	0.23482	0.240585	0.240631	0.289483	0.253988	0.289483	0.237703	0.255986	0.266193	0.266674	0.289406	0.289405	0.237702	0.269492	0.269553	0.360488	0.290372	0.349897	0.350067	0.222067	0.357968	0.349396	0.333878	0.329031	0.330576	0.342175	0.329083	0.373978	0.30987	0.367251	0.353712	0.242968	0.362663	0.365699	0.347949	0.348129	0.353712	0.349102	0.35223	0.46311
cv 552	0.317468	0.283877	0.304544	0.303034	0.297098	0.317468	0.30454	0.318002	0.308519	0.303034	0.318003	0.308516	0.332059	0.295686	0.324766	0.316667	0.304751	0.332059	0.324769	0.333237	0.327136	0.316672	0.333231	0.327145	0.246402	0.300009	0.287051	0.275308	0.249341	0.258644	0.274785	0.246933	0.287053	0.278221	0.258623	0.274462	0.23585	0.313018	0.279273	0.303954	0.254677	0.255689	0.275491	0.239059	0.279234	0.303954	0.25559	0.275415	0.461862
cv 553	0.210397	0.247952	0.210395	0.289231	0.257479	0.210396	0.210396	0.209229	0.209229	0.258126	0.209229	0.209229	0.219562	0.248992	0.219567	0.293611	0.247977	0.219566	0.219568	0.215512	0.215512	0.293625	0.215513	0.215513	0.305261	0.350848	0.327967	0.419549	0.270618	0.305261	0.327967	0.307073	0.328005	0.420355	0.307073	0.328005	0.328283	0.357878	0.350561	0.434089	0.281133	0.363873	0.350559	0.329714	0.351211	0.434089	0.355842	0.351212	0.483861
cv 554	0.221365	0.188788	0.221365	0.207061	0.201953	0.221365	0.221424	0.220613	0.220614	0.207988	0.22061	0.220611	0.2112	0.186391	0.2112	0.203088	0.199925	0.2112	0.2112	0.2112	0.211194	0.203094	0.211192	0.212553	0.348076	0.288635	0.354046	0.354023	0.242589	0.361553	0.359192	0.347989	0.354047	0.354797	0.361531	0.359118	0.34082	0.299742	0.350344	0.366607	0.272706	0.368028	0.362136	0.3409	0.350344	0.366607	0.36803	0.362269	0.534394
cv 555	0.332654	0.321592	0.32428	0.316328	0.377792	0.332654	0.32428	0.332654	0.324287	0.316328	0.332654	0.324281	0.351625	0.320207	0.3423	0.329655	0.375977	0.351625	0.342293	0.351624	0.3423	0.329661	0.351625	0.342292	0.299249	0.355684	0.319624	0.290294	0.311707	0.273756	0.282372	0.300521	0.319621	0.293474	0.274879	0.282975	0.317683	0.368388	0.339439	0.318891	0.339021	0.302214	0.311199	0.31915	0.339439	0.318891	0.303476	0.311809	0.49222
cv 556	0.26623	0.25172	0.26623	0.27359	0.251461	0.26623	0.26623	0.266483	0.266239	0.267204	0.266753	0.266286	0.284358	0.259191	0.28436	0.277817	0.258697	0.28436	0.28436	0.28436	0.28436	0.277821	0.28436	0.284343	0.353167	0.303375	0.327924	0.353634	0.293664	0.348539	0.327924	0.354042	0.327925	0.3565	0.349841	0.327924	0.363418	0.316242	0.344168	0.369938	0.308213	0.360738	0.344172	0.365616	0.344172	0.369939	0.362457	0.344128	0.517363
cv 557	0.232694	0.247184	0.232694	0.248785	0.229841	0.232401	0.232402	0.233879	0.233879	0.242227	0.233956	0.233956	0.259658	0.258439	0.259658	0.258315	0.243427	0.258926	0.258931	0.261044	0.261045	0.258305	0.260739	0.260739	0.430231	0.336827	0.405419	0.415733	0.252538	0.42418	0.405424	0.395746	0.384827	0.415909	0.423903	0.384832	0.424769	0.352125	0.416281	0.429469	0.278437	0.437081	0.433629	0.401444	0.403936	0.429469	0.437086	0.404375	0.564324
cv 558	0.234897	0.216226	0.234897	0.250155	0.237274	0.234897	0.234897	0.234588	0.234588	0.249962	0.234588	0.234588	0.265158	0.220472	0.265157	0.254801	0.240598	0.265157	0.265175	0.264003	0.264001	0.254802	0.264	0.264024	0.35174	0.263476	0.324645	0.391407	0.233641	0.382578	0.324646	0.324283	0.314287	0.388859	0.375102	0.314289	0.356236	0.273157	0.331321	0.405333	0.237774	0.397232	0.33132	0.32757	0.32052	0.405333	0.387538	0.320546	0.461908
cv 559	0.3239	0.318121	0.3239	0.295152	0.289791	0.309771	0.309771	0.306492	0.306492	0.282138	0.297401	0.297401	0.328164	0.322793	0.328164	0.304485	0.286363	0.321942	0.321933	0.31208	0.31208	0.304487	0.308915	0.308885	0.378278	0.401987	0.411148	0.401506	0.367118	0.406588	0.411149	0.378278	0.411148	0.401506	0.406586	0.411079	0.378694	0.415051	0.415077	0.416837	0.377286	0.415896	0.415071	0.378694	0.415075	0.416837	0.415898	0.415071	0.517206
cv 560	0.23276	0.274639	0.23276	0.253549	0.276219	0.229256	0.229256	0.232761	0.23276	0.25355	0.229257	0.229257	0.250045	0.28226	0.250047	0.256064	0.279981	0.245777	0.245777	0.250434	0.25043	0.256076	0.245779	0.245515	0.320794	0.355013	0.342689	0.372849	0.298042	0.36208	0.356556	0.320795	0.342689	0.372849	0.362078	0.349077	0.343504	0.376156	0.36953	0.388913	0.335476	0.382152	0.391189	0.343504	0.369531	0.388913	0.382151	0.391189	0.462003
cv 561	0.272967	0.247859	0.260725	0.316055	0.313098	0.272968	0.260725	0.273632	0.261456	0.313098	0.273632	0.261458	0.27182	0.218858	0.255741	0.289593	0.313698	0.271825	0.25574	0.271052	0.254787	0.289613	0.271058	0.254797	0.287958	0.283217	0.319042	0.364762	0.3175	0.328022	0.337561	0.287958	0.319044	0.367778	0.328426	0.337565	0.300643	0.292013	0.333599	0.370754	0.329748	0.338113	0.348726	0.304868	0.333599	0.370754	0.340903	0.35059	0.467041
cv 562	0.303817	0.254522	0.298237	0.26717	0.312331	0.269355	0.269358	0.30444	0.298298	0.267169	0.269356	0.269358	0.26262	0.244108	0.26262	0.24905	0.313696	0.262645	0.26264	0.262617	0.262624	0.249082	0.262646	0.262641	0.29159	0.271601	0.308562	0.27592	0.226066	0.28254	0.291443	0.294078	0.310009	0.281674	0.285447	0.294309	0.283934	0.287162	0.303756	0.281703	0.245581	0.280932	0.289209	0.289965	0.30668	0.281704	0.284883	0.293161	0.408473
cv 563	0.296878	0.261447	0.293378	0.307089	0.289499	0.296879	0.293379	0.297375	0.294914	0.303655	0.297375	0.294912	0.30807	0.251148	0.30375	0.312322	0.291196	0.308073	0.303757	0.308357	0.304583	0.312322	0.308357	0.304587	0.236745	0.248181	0.256891	0.279851	0.253914	0.240928	0.257426	0.238061	0.256892	0.285584	0.241117	0.257426	0.263197	0.272945	0.286767	0.310453	0.279518	0.271934	0.287925	0.26585	0.286761	0.310452	0.272909	0.287959	0.458469
cv 564	0.276386	0.261944	0.276387	0.263493	0.306674	0.263473	0.263473	0.276386	0.276386	0.263492	0.263473	0.263473	0.294906	0.264796	0.294905	0.257733	0.311473	0.274184	0.274187	0.294908	0.294907	0.257734	0.274185	0.274185	0.339921	0.297811	0.35497	0.320271	0.221667	0.331122	0.34478	0.319628	0.354212	0.321703	0.330386	0.345246	0.364879	0.314272	0.375982	0.313142	0.241322	0.31447	0.331568	0.339901	0.37714	0.313142	0.316283	0.333359	0.515253
cv 565	0.294338	0.248019	0.2897	0.306388	0.288641	0.294339	0.289702	0.291036	0.287768	0.306303	0.291033	0.287769	0.313394	0.249243	0.305968	0.312308	0.295924	0.313396	0.30596	0.309655	0.303516	0.312297	0.309647	0.303522	0.254204	0.190579	0.249745	0.231213	0.196972	0.234535	0.231314	0.244355	0.241557	0.230284	0.232871	0.227712	0.279033	0.201705	0.262742	0.248898	0.19567	0.248897	0.242884	0.256444	0.243558	0.248897	0.243936	0.234243	0.479796
cv 566	0.221035	0.225087	0.221035	0.202285	0.198309	0.206321	0.206321	0.203358	0.203358	0.196795	0.200176	0.200176	0.212364	0.221688	0.212363	0.20386	0.199542	0.208344	0.208345	0.201238	0.201238	0.20386	0.200237	0.200236	0.346281	0.309198	0.340478	0.309615	0.173694	0.332491	0.333489	0.309034	0.300091	0.280076	0.301935	0.298671	0.334188	0.3234	0.336251	0.323945	0.193919	0.329925	0.329157	0.29652	0.295602	0.323944	0.297457	0.29404	0.51169
cv 567	0.223361	0.182898	0.215132	0.189859	0.209972	0.190687	0.18703	0.219487	0.211466	0.18892	0.190075	0.186713	0.237192	0.191331	0.234221	0.193727	0.209603	0.220115	0.216885	0.231317	0.229243	0.193732	0.219318	0.216642	0.24527	0.217555	0.238632	0.287692	0.186567	0.24527	0.238632	0.2384	0.230369	0.276502	0.238401	0.23037	0.276136	0.231438	0.269953	0.308626	0.211798	0.294931	0.271056	0.270153	0.26279	0.308626	0.289873	0.268435	0.481949
cv 568	0.247382	0.206551	0.247382	0.262827	0.268666	0.247382	0.247382	0.247382	0.247382	0.262827	0.247382	0.247224	0.263605	0.211739	0.263606	0.270317	0.274518	0.263606	0.263605	0.263606	0.263605	0.270316	0.263605	0.263605	0.325121	0.334252	0.344799	0.371717	0.249435	0.355441	0.344785	0.302116	0.324107	0.36638	0.350507	0.324112	0.349262	0.343483	0.36516	0.398508	0.268132	0.387712	0.388193	0.321358	0.339276	0.398508	0.380635	0.339325	0.516328
cv 569	0.218498	0.227194	0.218498	0.212197	0.242134	0.218502	0.218416	0.213702	0.213702	0.212464	0.213704	0.213143	0.229332	0.24045	0.22933	0.207219	0.245913	0.229342	0.229332	0.222791	0.22279	0.20723	0.222791	0.222789	0.212566	0.177397	0.215568	0.233798	0.193414	0.227915	0.216488	0.204863	0.216885	0.230282	0.21987	0.217364	0.244834	0.192512	0.23816	0.253481	0.227429	0.254588	0.249897	0.240327	0.241595	0.253481	0.251349	0.250902	0.504858
cv 570	0.251084	0.227145	0.250569	0.242066	0.234025	0.251088	0.25057	0.242054	0.241585	0.235477	0.242055	0.241585	0.244693	0.231965	0.244691	0.247396	0.240395	0.244691	0.24469	0.238668	0.238663	0.247405	0.238663	0.238668	0.320079	0.352975	0.35285	0.319563	0.31131	0.330392	0.341031	0.320079	0.35285	0.320196	0.330392	0.341028	0.325084	0.375666	0.362667	0.350835	0.316179	0.350208	0.36284	0.325085	0.362661	0.350835	0.350208	0.362839	0.448091
cv 571	0.220038	0.226236	0.220038	0.219733	0.226632	0.220042	0.219948	0.220036	0.220036	0.219732	0.220019	0.219948	0.214864	0.221474	0.214863	0.219897	0.229095	0.214874	0.214871	0.214865	0.214865	0.219909	0.214874	0.214871	0.264107	0.298976	0.299583	0.258664	0.224493	0.258029	0.280607	0.255688	0.292784	0.254021	0.251059	0.272203	0.279392	0.302589	0.315302	0.274403	0.246209	0.275539	0.299217	0.271336	0.308862	0.274401	0.268307	0.29086	0.46359
cv 572	0.169204	0.186835	0.169205	0.210073	0.201957	0.169205	0.169204	0.169205	0.169205	0.211908	0.169206	0.169206	0.16715	0.193099	0.167153	0.216168	0.194841	0.167153	0.16715	0.167151	0.166553	0.216169	0.167163	0.167146	0.295081	0.256583	0.311276	0.286261	0.181657	0.291083	0.299882	0.295081	0.311276	0.289956	0.291696	0.300424	0.30556	0.253633	0.311125	0.286197	0.213931	0.289671	0.297123	0.305877	0.311125	0.286196	0.290145	0.297129	0.442546
cv 573	0.331124	0.313793	0.331124	0.308386	0.285476	0.312853	0.312853	0.299091	0.299091	0.277801	0.289626	0.289626	0.341802	0.309636	0.341803	0.311446	0.290546	0.328644	0.328644	0.314556	0.314556	0.311442	0.306324	0.306328	0.250826	0.259536	0.274569	0.266644	0.214232	0.264708	0.27457	0.250826	0.274569	0.266644	0.263476	0.27457	0.268367	0.273232	0.291495	0.272742	0.241082	0.277255	0.283748	0.268367	0.291493	0.272742	0.277255	0.283735	0.479004
cv 574	0.306932	0.315847	0.306932	0.333048	0.32218	0.306933	0.306933	0.309818	0.309819	0.336789	0.309801	0.309802	0.334879	0.32495	0.33488	0.334977	0.330093	0.33488	0.33488	0.341385	0.341382	0.334984	0.341384	0.341382	0.269862	0.310787	0.290854	0.297522	0.325339	0.269812	0.290999	0.269862	0.290854	0.297523	0.269812	0.291016	0.276984	0.313563	0.300715	0.305103	0.308748	0.28116	0.303909	0.276982	0.300715	0.305104	0.281159	0.303909	0.472536
cv 575	0.185932	0.207014	0.185932	0.228163	0.215287	0.184684	0.184684	0.189442	0.189442	0.230026	0.185606	0.185606	0.197008	0.203605	0.197008	0.23735	0.223244	0.194802	0.194802	0.1986	0.19857	0.237354	0.194806	0.194742	0.249575	0.327829	0.270079	0.24788	0.131349	0.234842	0.234841	0.238007	0.256847	0.232124	0.228489	0.228489	0.246904	0.328622	0.271479	0.258258	0.146721	0.238282	0.240621	0.235139	0.256272	0.258258	0.232597	0.233653	0.448449
cv 576	0.296396	0.23806	0.291267	0.292151	0.27938	0.292976	0.292976	0.287615	0.287615	0.279376	0.287617	0.287618	0.296392	0.235037	0.296392	0.29662	0.287665	0.296394	0.296393	0.299342	0.299343	0.29662	0.299342	0.299343	0.33908	0.3252	0.341567	0.338571	0.253438	0.343976	0.347465	0.339079	0.341566	0.340099	0.343976	0.347449	0.356634	0.344659	0.362019	0.362648	0.279422	0.366691	0.370464	0.356634	0.362021	0.362648	0.366691	0.370464	0.452227
cv 577	0.208124	0.19326	0.208124	0.213521	0.232508	0.205379	0.205379	0.208125	0.208125	0.213521	0.20538	0.205379	0.229393	0.197136	0.229394	0.216007	0.238691	0.224061	0.224061	0.229394	0.229394	0.216002	0.224061	0.224061	0.293925	0.326373	0.320864	0.292648	0.240645	0.290037	0.31055	0.293925	0.320864	0.293363	0.290037	0.310555	0.304608	0.340847	0.334646	0.2896	0.274896	0.287428	0.304165	0.304609	0.334648	0.2896	0.287428	0.304165	0.518061
cv 578	0.217295	0.207384	0.212097	0.23283	0.187505	0.217299	0.212097	0.177656	0.176377	0.198974	0.177659	0.176381	0.229158	0.212553	0.227363	0.238446	0.18972	0.229166	0.22737	0.190007	0.190007	0.238456	0.190013	0.190145	0.205028	0.233707	0.228504	0.214519	0.225622	0.219534	0.224612	0.205027	0.228501	0.216317	0.220511	0.225496	0.207109	0.232848	0.232096	0.228821	0.253621	0.227278	0.232495	0.207109	0.232095	0.228821	0.22907	0.234138	0.452591
cv 579	0.260469	0.270837	0.260469	0.248167	0.280331	0.26047	0.26047	0.260484	0.260484	0.248424	0.26049	0.26049	0.262823	0.268152	0.262826	0.216609	0.281163	0.243459	0.243852	0.261841	0.261842	0.216624	0.246929	0.247283	0.225392	0.172235	0.204655	0.266878	0.150105	0.232055	0.204655	0.221868	0.204024	0.271395	0.223268	0.204022	0.252788	0.200361	0.235401	0.294982	0.178821	0.277649	0.235035	0.251734	0.235592	0.294982	0.281133	0.235695	0.478959
cv 580	0.240821	0.191003	0.240821	0.165531	0.210029	0.165531	0.165531	0.210029	0.21003	0.171352	0.171342	0.171342	0.254189	0.19796	0.254189	0.165471	0.209171	0.195239	0.195233	0.240586	0.240583	0.165473	0.195774	0.195777	0.33783	0.364517	0.365358	0.385444	0.298325	0.376045	0.373309	0.340082	0.364354	0.391345	0.377026	0.364366	0.377328	0.373853	0.40287	0.409436	0.311583	0.420602	0.416421	0.380811	0.400842	0.409436	0.425058	0.419642	0.544427
cv 581	0.332745	0.298706	0.328265	0.324479	0.309322	0.332745	0.328262	0.32937	0.328302	0.321324	0.329369	0.328302	0.334828	0.300826	0.331683	0.320389	0.311443	0.334829	0.331683	0.333145	0.33272	0.320395	0.333145	0.332718	0.402074	0.329529	0.372878	0.36624	0.280564	0.380775	0.372876	0.397064	0.372875	0.366239	0.380776	0.372876	0.421742	0.345537	0.39302	0.403217	0.300245	0.414462	0.401074	0.41212	0.39303	0.403216	0.414464	0.408246	0.560653
cv 582	0.29201	0.25517	0.285474	0.256955	0.272287	0.256955	0.256955	0.272287	0.271922	0.262859	0.262888	0.262889	0.298627	0.25183	0.297086	0.252576	0.27579	0.252579	0.25258	0.295452	0.295426	0.252579	0.260562	0.260639	0.314021	0.272246	0.318433	0.370544	0.229593	0.314021	0.318433	0.311925	0.317359	0.359377	0.311925	0.317359	0.332101	0.29093	0.339835	0.375693	0.252798	0.350916	0.339836	0.328679	0.338034	0.375693	0.346626	0.338034	0.496655
cv 583	0.26829	0.297199	0.26829	0.283422	0.282493	0.268291	0.268112	0.266233	0.266233	0.282718	0.266233	0.266233	0.280683	0.29856	0.280683	0.272125	0.292716	0.280683	0.280683	0.28041	0.280411	0.272135	0.280412	0.280411	0.274673	0.273154	0.281382	0.27786	0.213966	0.275777	0.285894	0.279485	0.281383	0.282371	0.276875	0.285894	0.264755	0.260877	0.27789	0.297502	0.230304	0.285923	0.293535	0.272791	0.277894	0.297501	0.28735	0.293477	0.44821
cv 584	0.310207	0.275645	0.310207	0.298649	0.274622	0.307527	0.307521	0.274626	0.274625	0.276577	0.276547	0.276612	0.331404	0.280821	0.331404	0.292057	0.280932	0.323345	0.323344	0.311525	0.311526	0.292057	0.305511	0.305516	0.245647	0.301198	0.269888	0.319565	0.284505	0.246048	0.269677	0.245647	0.269888	0.323748	0.246062	0.269675	0.278764	0.315019	0.303003	0.345813	0.294813	0.296731	0.302331	0.280235	0.303236	0.345813	0.298826	0.302553	0.52761
cv 585	0.332442	0.314186	0.332442	0.305568	0.349575	0.30558	0.305408	0.332443	0.332442	0.305566	0.305568	0.305366	0.347264	0.321354	0.347264	0.313227	0.35375	0.347266	0.347266	0.347264	0.347264	0.313234	0.347266	0.347266	0.316187	0.225459	0.28246	0.335435	0.248824	0.33529	0.282459	0.31223	0.282284	0.335205	0.334476	0.282284	0.343741	0.232972	0.298235	0.354039	0.273989	0.359262	0.316237	0.340433	0.298379	0.354039	0.359268	0.317291	0.54626
cv 586	0.211797	0.224873	0.211797	0.233521	0.251384	0.211797	0.211797	0.211799	0.211799	0.233522	0.211798	0.211798	0.208623	0.223039	0.208622	0.237191	0.244972	0.208623	0.208633	0.208633	0.20863	0.237198	0.208631	0.208631	0.348391	0.305101	0.369682	0.311925	0.188342	0.330915	0.369682	0.297393	0.334887	0.292861	0.309222	0.33489	0.379912	0.319927	0.395792	0.328395	0.211438	0.342477	0.358161	0.31905	0.354865	0.328396	0.3235	0.337047	0.499739
cv 587	0.293267	0.249233	0.293267	0.301905	0.279533	0.293267	0.293267	0.288069	0.288069	0.279531	0.288069	0.288069	0.308072	0.258665	0.308072	0.30658	0.284628	0.308072	0.308072	0.302983	0.302983	0.30658	0.302983	0.302983	0.318296	0.2677	0.305578	0.296812	0.308747	0.317064	0.309316	0.318296	0.305578	0.296812	0.317071	0.309326	0.33606	0.288632	0.324951	0.328305	0.318017	0.344379	0.335777	0.33606	0.324952	0.328305	0.344392	0.335774	0.450636
cv 588	0.25593	0.244545	0.25593	0.295602	0.290575	0.25593	0.25593	0.255932	0.255931	0.29834	0.255932	0.25593	0.260882	0.248575	0.260888	0.290135	0.294612	0.260887	0.260888	0.260882	0.260887	0.290143	0.260886	0.260887	0.24326	0.195466	0.236567	0.262481	0.206711	0.256948	0.236408	0.241172	0.236569	0.266076	0.259547	0.236408	0.269353	0.211173	0.259248	0.281047	0.229589	0.282202	0.269193	0.270316	0.25925	0.281048	0.285258	0.269208	0.498107
cv 589	0.221428	0.192801	0.221428	0.221102	0.217614	0.213529	0.213529	0.223722	0.223722	0.222682	0.216341	0.21634	0.211091	0.17197	0.211094	0.205977	0.21524	0.204154	0.204153	0.21443	0.21443	0.205981	0.209127	0.209126	0.341056	0.313727	0.35004	0.377944	0.269968	0.361284	0.350138	0.341056	0.350051	0.377871	0.362208	0.350145	0.34684	0.328245	0.361002	0.379959	0.286791	0.369988	0.365837	0.347973	0.361241	0.379959	0.371674	0.367003	0.482215
cv 590	0.348854	0.316482	0.348854	0.32071	0.306526	0.323955	0.323955	0.320165	0.319699	0.309295	0.314389	0.314389	0.366484	0.320661	0.366484	0.329763	0.308607	0.346084	0.346081	0.333871	0.333579	0.329763	0.331731	0.331731	0.359348	0.377231	0.376554	0.349027	0.293729	0.350277	0.364778	0.353883	0.374543	0.354299	0.353581	0.36759	0.383166	0.390983	0.404155	0.381124	0.285205	0.382066	0.398476	0.367427	0.392373	0.381124	0.381436	0.397216	0.479686
cv 591	0.355658	0.382631	0.355658	0.346083	0.352185	0.356466	0.356466	0.348609	0.348609	0.340121	0.348606	0.348284	0.373364	0.385969	0.373365	0.357162	0.350293	0.373365	0.373211	0.36252	0.36252	0.357176	0.36252	0.362235	0.379177	0.329414	0.400774	0.298231	0.258369	0.304945	0.317843	0.380601	0.400774	0.302123	0.306821	0.319595	0.390488	0.34116	0.410665	0.316914	0.263683	0.322573	0.33778	0.387265	0.411712	0.316914	0.325203	0.340257	0.519716
cv 592	0.215683	0.158329	0.20631	0.197337	0.189505	0.203332	0.195231	0.206848	0.194596	0.191237	0.193806	0.179756	0.227154	0.16135	0.227154	0.193257	0.182312	0.226482	0.226481	0.221524	0.221104	0.193256	0.220443	0.219495	0.205638	0.208692	0.21379	0.202396	0.17411	0.199068	0.203591	0.204815	0.213792	0.204275	0.199208	0.203658	0.218757	0.220585	0.228423	0.227399	0.190576	0.218451	0.222364	0.218659	0.228539	0.227399	0.219071	0.222811	0.410589
cv 593	0.234506	0.244572	0.234506	0.257837	0.259142	0.234508	0.233914	0.234507	0.234507	0.257739	0.234457	0.233914	0.236559	0.247546	0.236559	0.26154	0.260648	0.236559	0.236559	0.23656	0.236384	0.26154	0.236559	0.236559	0.159757	0.222692	0.178527	0.238558	0.218098	0.159759	0.178529	0.160753	0.178635	0.242178	0.160753	0.178635	0.181307	0.244705	0.203621	0.251655	0.244887	0.190785	0.203621	0.182469	0.203804	0.251655	0.191008	0.203809	0.461968
cv 594	0.26691	0.259429	0.26691	0.256689	0.208275	0.26691	0.266747	0.233738	0.233738	0.208277	0.233738	0.233738	0.266581	0.261302	0.266582	0.250346	0.213633	0.266582	0.266582	0.245148	0.245148	0.250349	0.245149	0.245148	0.283595	0.274178	0.307798	0.327287	0.269343	0.283595	0.307799	0.283594	0.307795	0.329789	0.283595	0.307797	0.301128	0.294857	0.329431	0.343427	0.286464	0.348983	0.358912	0.304143	0.32943	0.343428	0.349722	0.360981	0.409884
cv 595	0.278692	0.295924	0.278692	0.282608	0.31572	0.265297	0.265297	0.278692	0.278692	0.282608	0.265297	0.265297	0.282411	0.289614	0.282409	0.285693	0.314162	0.273948	0.273936	0.28241	0.28241	0.285692	0.273932	0.273946	0.292177	0.281135	0.304146	0.328488	0.29777	0.28161	0.284256	0.292155	0.301222	0.330828	0.283776	0.284201	0.30919	0.295738	0.325121	0.333764	0.330534	0.304183	0.306974	0.311723	0.324146	0.333765	0.306868	0.307493	0.510348
cv 596	0.360351	0.338925	0.360351	0.307351	0.309311	0.313679	0.313678	0.326742	0.326742	0.292686	0.300506	0.300509	0.365957	0.329406	0.36596	0.301186	0.299535	0.338444	0.338734	0.329467	0.329469	0.301204	0.312788	0.313108	0.345173	0.286676	0.334997	0.393032	0.248916	0.345174	0.334996	0.340181	0.334989	0.395229	0.340293	0.33499	0.358609	0.297101	0.345389	0.417259	0.26476	0.39683	0.345385	0.346854	0.345388	0.417259	0.397443	0.345387	0.487978
cv 597	0.228977	0.201347	0.228977	0.225225	0.250895	0.228977	0.228977	0.228977	0.228977	0.225226	0.228977	0.228977	0.248124	0.209571	0.248124	0.23484	0.257449	0.248125	0.248125	0.248124	0.248124	0.234838	0.248126	0.248125	0.288532	0.2836	0.317214	0.30446	0.2446	0.307332	0.315389	0.291885	0.317214	0.309693	0.309799	0.316122	0.315228	0.302394	0.339472	0.343218	0.270363	0.34022	0.344574	0.321235	0.339472	0.343218	0.343174	0.345036	0.417918
cv 598	0.27076	0.279632	0.27076	0.293947	0.302267	0.27076	0.27076	0.27076	0.270734	0.293946	0.27076	0.270655	0.288746	0.288186	0.288747	0.30248	0.313236	0.288748	0.288749	0.288747	0.288746	0.302485	0.288748	0.288748	0.339725	0.377742	0.359487	0.373901	0.26944	0.353521	0.35964	0.339726	0.359485	0.378484	0.353512	0.359428	0.336784	0.376311	0.35999	0.391705	0.289474	0.357369	0.359916	0.343449	0.359985	0.391705	0.357361	0.359915	0.478815
cv 599	0.310548	0.272427	0.310548	0.297078	0.285642	0.305441	0.305441	0.308435	0.308436	0.286148	0.305804	0.305804	0.330801	0.273829	0.330801	0.301248	0.290148	0.327199	0.32719	0.327349	0.327348	0.301248	0.32614	0.326138	0.360686	0.347723	0.390773	0.325026	0.315584	0.325026	0.346589	0.358682	0.38846	0.326178	0.327369	0.34821	0.361027	0.365771	0.389859	0.336624	0.348022	0.345186	0.367033	0.35983	0.387661	0.336624	0.347157	0.370042	0.466957
cv 600	0.236062	0.177354	0.214131	0.221771	0.210474	0.230983	0.207064	0.210881	0.206713	0.212972	0.213061	0.209864	0.22592	0.167122	0.219068	0.224549	0.213463	0.22592	0.219064	0.231667	0.227984	0.22455	0.231666	0.227938	0.327418	0.267366	0.317609	0.331721	0.299847	0.341197	0.322551	0.327418	0.317609	0.335649	0.343242	0.323969	0.319798	0.273837	0.309153	0.353756	0.319363	0.348719	0.324217	0.32101	0.309459	0.353756	0.351714	0.326622	0.510671
cv 601	0.207625	0.23796	0.207625	0.242297	0.236095	0.208586	0.208586	0.209692	0.209692	0.242296	0.210133	0.210133	0.201498	0.236276	0.201497	0.230511	0.239054	0.201536	0.201536	0.202611	0.202613	0.230521	0.202597	0.20258	0.383229	0.341714	0.36887	0.339261	0.217866	0.350555	0.359461	0.339399	0.343691	0.321733	0.329352	0.338668	0.362158	0.351692	0.358343	0.3355	0.223751	0.343244	0.350557	0.317394	0.32928	0.3355	0.324521	0.332236	0.395406
cv 602	0.286811	0.340818	0.286811	0.310839	0.369238	0.286821	0.286634	0.286812	0.286812	0.31084	0.286819	0.286524	0.301452	0.335102	0.301448	0.33043	0.373908	0.301454	0.301453	0.301452	0.301447	0.330454	0.30145	0.300156	0.322196	0.310709	0.341985	0.328425	0.236143	0.328947	0.347355	0.304201	0.325588	0.32559	0.323157	0.335057	0.322941	0.320905	0.348312	0.331316	0.250318	0.326616	0.349677	0.306444	0.332058	0.331316	0.322596	0.342864	0.432806
cv 603	0.164553	0.14361	0.164553	0.187305	0.152926	0.164553	0.164553	0.166722	0.166722	0.152924	0.166722	0.166723	0.159315	0.147909	0.159315	0.186029	0.15389	0.159315	0.159141	0.16274	0.162741	0.186024	0.162741	0.162741	0.239381	0.267345	0.252873	0.298026	0.197215	0.279448	0.252869	0.242246	0.253706	0.299414	0.280491	0.253705	0.252462	0.275922	0.268299	0.317654	0.202439	0.299291	0.288924	0.253616	0.265703	0.317654	0.299395	0.284287	0.458028
cv 604	0.160582	0.175954	0.160582	0.188523	0.163622	0.156399	0.156399	0.156413	0.156413	0.157514	0.152502	0.152502	0.170763	0.172433	0.170765	0.19224	0.168489	0.167878	0.167876	0.167245	0.167245	0.19224	0.164857	0.164858	0.253124	0.246998	0.268831	0.292017	0.186183	0.279957	0.268831	0.247263	0.264861	0.292508	0.247265	0.264864	0.272643	0.260787	0.292037	0.304905	0.210269	0.304531	0.309068	0.266996	0.287204	0.304905	0.30284	0.306756	0.463612
cv 605	0.242328	0.231297	0.242328	0.227787	0.210417	0.22085	0.22085	0.218539	0.218539	0.202984	0.205315	0.205316	0.233873	0.231888	0.233874	0.228293	0.213366	0.219473	0.219464	0.2176	0.2176	0.228293	0.207171	0.207169	0.340745	0.298102	0.342742	0.346943	0.258606	0.356428	0.335916	0.340019	0.34287	0.348987	0.356242	0.335961	0.329285	0.30561	0.334816	0.350126	0.286522	0.352913	0.327991	0.33285	0.334919	0.350127	0.355058	0.331871	0.522092
cv 606	0.199315	0.161745	0.199315	0.180555	0.215667	0.180622	0.1806	0.199315	0.199315	0.180555	0.180581	0.180576	0.214782	0.155965	0.214782	0.18589	0.21705	0.21478	0.214781	0.214782	0.214781	0.185895	0.214781	0.214781	0.226553	0.253742	0.249391	0.204837	0.15931	0.213973	0.236276	0.220677	0.244385	0.203634	0.212781	0.239609	0.243087	0.272793	0.272159	0.22396	0.19271	0.229189	0.252075	0.238278	0.267976	0.22396	0.228614	0.25085	0.429533
cv 607	0.241361	0.203495	0.241362	0.242243	0.228326	0.241377	0.241377	0.237582	0.237582	0.229478	0.237361	0.237361	0.245288	0.197343	0.245289	0.250405	0.226834	0.245289	0.245289	0.241703	0.241704	0.250405	0.241705	0.241705	0.17464	0.260678	0.203653	0.230942	0.163199	0.211201	0.22035	0.162947	0.18636	0.22087	0.195287	0.203368	0.191014	0.281507	0.224244	0.266456	0.200158	0.236747	0.246248	0.184716	0.211499	0.266456	0.225748	0.235202	0.425589
cv 608	0.265608	0.236347	0.259212	0.264887	0.251574	0.267093	0.260939	0.264879	0.261145	0.260313	0.265578	0.261874	0.273066	0.238732	0.269985	0.269553	0.250698	0.27307	0.269986	0.272246	0.270398	0.269565	0.272246	0.270398	0.366029	0.40145	0.40449	0.400425	0.354265	0.366028	0.404489	0.366029	0.404491	0.401634	0.366028	0.403579	0.377468	0.423465	0.418974	0.401268	0.378132	0.374597	0.400464	0.377469	0.418976	0.401268	0.374597	0.400463	0.533449
cv 609	0.297223	0.240188	0.287154	0.265808	0.248617	0.265808	0.265335	0.261225	0.259074	0.252812	0.255503	0.254968	0.317224	0.243263	0.309316	0.26503	0.2489	0.292888	0.294526	0.279685	0.278294	0.26503	0.279507	0.278154	0.391231	0.379869	0.40645	0.337074	0.329025	0.352588	0.366	0.393734	0.406555	0.342006	0.355321	0.367892	0.398676	0.38262	0.417339	0.369618	0.345227	0.375008	0.393582	0.404267	0.418405	0.369619	0.378591	0.396176	0.504077
cv 610	0.321992	0.263216	0.303717	0.320078	0.315209	0.322857	0.304695	0.322716	0.304108	0.320079	0.322937	0.304694	0.315065	0.266747	0.303854	0.319385	0.319069	0.31507	0.303852	0.315066	0.303855	0.319396	0.315112	0.303852	0.327982	0.273625	0.316977	0.253666	0.234817	0.257283	0.258098	0.306811	0.30051	0.254722	0.255515	0.257915	0.34731	0.296391	0.3371	0.2795	0.265779	0.280851	0.284411	0.331388	0.322652	0.2795	0.279687	0.2831	0.480713
cv 611	0.203734	0.202238	0.203734	0.189494	0.153446	0.193467	0.19379	0.176263	0.176263	0.175888	0.176262	0.176262	0.217783	0.204313	0.217783	0.189192	0.15534	0.217783	0.217783	0.192986	0.192987	0.189199	0.192968	0.192973	0.372336	0.346489	0.396124	0.419975	0.283323	0.372336	0.396124	0.372138	0.396123	0.421492	0.372138	0.396123	0.365476	0.347923	0.391071	0.427747	0.300701	0.392556	0.391067	0.364745	0.390709	0.427747	0.397506	0.390705	0.492259
cv 612	0.165583	0.161603	0.165583	0.190441	0.165209	0.165584	0.165582	0.168237	0.168237	0.167487	0.168237	0.168237	0.188504	0.158937	0.188504	0.196697	0.177842	0.188504	0.188484	0.190739	0.190732	0.1967	0.19074	0.190732	0.311362	0.331889	0.331138	0.263386	0.253271	0.276278	0.27628	0.309872	0.330422	0.266775	0.277446	0.277446	0.306902	0.343458	0.330556	0.277147	0.261153	0.286036	0.286038	0.304152	0.328069	0.277147	0.287632	0.287632	0.502101
cv 613	0.262931	0.251789	0.262931	0.282025	0.288666	0.262932	0.262807	0.260365	0.260365	0.280071	0.260364	0.260364	0.282544	0.250473	0.282545	0.292609	0.287147	0.282546	0.282546	0.279072	0.279071	0.292613	0.279071	0.279074	0.176436	0.170464	0.201031	0.222607	0.197168	0.176436	0.201031	0.176436	0.201031	0.226271	0.176436	0.201031	0.201535	0.183287	0.223551	0.251918	0.213654	0.229385	0.223469	0.201535	0.223551	0.251918	0.229394	0.225534	0.415477
cv 614	0.24736	0.227018	0.24736	0.275512	0.250102	0.247359	0.247359	0.248009	0.248008	0.266372	0.248009	0.248009	0.273661	0.233412	0.27366	0.283821	0.254765	0.273664	0.273665	0.269698	0.269698	0.283819	0.269698	0.269699	0.333634	0.299122	0.337204	0.349791	0.306306	0.341765	0.333422	0.333634	0.337204	0.349791	0.341765	0.33343	0.353507	0.316411	0.358123	0.371769	0.311717	0.36415	0.356292	0.353506	0.358124	0.371769	0.36415	0.356305	0.480564
cv 615	0.267213	0.27631	0.267213	0.260349	0.293599	0.254021	0.254021	0.264242	0.264241	0.258622	0.251323	0.251324	0.292694	0.281555	0.292695	0.269964	0.302412	0.279761	0.27976	0.290168	0.290162	0.269969	0.277693	0.277689	0.275696	0.358057	0.319576	0.292745	0.212928	0.297167	0.309138	0.275698	0.319576	0.29543	0.297167	0.309131	0.295574	0.375304	0.341724	0.305226	0.225404	0.310819	0.328104	0.301521	0.341727	0.305226	0.312821	0.329337	0.44279
cv 616	0.316848	0.274873	0.316848	0.269988	0.275203	0.269988	0.269988	0.288767	0.288765	0.26778	0.26778	0.267378	0.314906	0.275417	0.314906	0.274299	0.283487	0.309241	0.309242	0.311279	0.311279	0.274297	0.308462	0.308464	0.295862	0.313654	0.318522	0.330343	0.271251	0.318881	0.318435	0.296529	0.317688	0.334926	0.320654	0.317688	0.288555	0.313195	0.313645	0.329112	0.290213	0.314061	0.3153	0.290393	0.313424	0.329113	0.317896	0.317913	0.520178
cv 617	0.187367	0.195777	0.187367	0.200182	0.193763	0.187367	0.187304	0.176144	0.176142	0.192297	0.17614	0.17614	0.143668	0.186494	0.143669	0.193331	0.179773	0.143669	0.143668	0.132454	0.132457	0.193343	0.132456	0.132456	0.250565	0.292283	0.293776	0.297885	0.225404	0.279499	0.295007	0.251062	0.292763	0.299389	0.280368	0.295945	0.27152	0.308926	0.315783	0.325184	0.249111	0.304186	0.319175	0.272649	0.313488	0.325184	0.304862	0.320234	0.48302
cv 618	0.285808	0.281582	0.285808	0.303758	0.319257	0.283415	0.283416	0.285805	0.285806	0.303758	0.283416	0.283416	0.268348	0.280383	0.268342	0.299191	0.321053	0.266952	0.266953	0.268349	0.268357	0.299197	0.266936	0.266953	0.305595	0.321835	0.330019	0.350793	0.295171	0.347468	0.33002	0.303114	0.32926	0.350527	0.303115	0.32926	0.330342	0.339888	0.355127	0.360123	0.320802	0.364205	0.36841	0.330336	0.354816	0.360123	0.364519	0.369111	0.447854
cv 619	0.28318	0.222249	0.268192	0.255989	0.189908	0.255989	0.266649	0.189908	0.190438	0.189896	0.189905	0.19044	0.289262	0.218973	0.282915	0.26068	0.192626	0.289262	0.282919	0.225355	0.225076	0.260681	0.225358	0.225081	0.360798	0.332635	0.377612	0.356137	0.229845	0.377058	0.375502	0.360532	0.377612	0.360211	0.378332	0.37676	0.377909	0.336387	0.390758	0.364154	0.264183	0.381851	0.392565	0.379473	0.390762	0.364154	0.384099	0.394364	0.467609
cv 620	0.298016	0.302414	0.297835	0.292509	0.31924	0.298464	0.298356	0.298016	0.297835	0.292509	0.298465	0.298355	0.324912	0.313384	0.324912	0.308927	0.323801	0.325034	0.325034	0.324912	0.324912	0.308927	0.325034	0.325034	0.342094	0.352864	0.359455	0.400783	0.290778	0.385364	0.359452	0.342094	0.359454	0.397057	0.387444	0.359451	0.3473	0.358616	0.369189	0.379417	0.292842	0.372662	0.383052	0.355836	0.370601	0.379417	0.372665	0.384098	0.427247
cv 621	0.294675	0.278655	0.294675	0.283498	0.2803	0.294675	0.294675	0.286851	0.286851	0.285208	0.286851	0.286851	0.293829	0.280143	0.293829	0.293097	0.287158	0.293831	0.293946	0.29006	0.29006	0.293114	0.290059	0.289845	0.247618	0.258898	0.266972	0.279142	0.236604	0.260068	0.266973	0.248018	0.267379	0.283801	0.261794	0.267378	0.2599	0.266918	0.277548	0.298927	0.273999	0.276924	0.277571	0.26097	0.278386	0.298927	0.279713	0.279271	0.548178
cv 622	0.257619	0.308977	0.257619	0.293092	0.28853	0.252033	0.25203	0.257866	0.257866	0.290816	0.252038	0.252038	0.274134	0.319336	0.274134	0.298769	0.295089	0.269129	0.269129	0.273381	0.273379	0.298777	0.269522	0.269521	0.293008	0.321362	0.325733	0.373785	0.305934	0.349795	0.325752	0.293008	0.325732	0.374273	0.349761	0.325754	0.304751	0.339912	0.340533	0.387079	0.323231	0.361563	0.377436	0.304751	0.340517	0.387079	0.361558	0.377438	0.514919
cv 623	0.175301	0.162485	0.175301	0.166011	0.182455	0.167985	0.167985	0.175301	0.175301	0.166011	0.167985	0.167985	0.18316	0.166001	0.183161	0.167828	0.189274	0.177585	0.177585	0.183162	0.183163	0.167828	0.177587	0.177586	0.265753	0.235774	0.276291	0.21161	0.19314	0.212732	0.244715	0.269716	0.27726	0.214872	0.214876	0.241208	0.275027	0.249887	0.290524	0.222417	0.220729	0.234786	0.261081	0.27971	0.291833	0.222416	0.236587	0.263176	0.432692
cv 624	0.274184	0.288165	0.274184	0.282999	0.283643	0.274574	0.274574	0.274627	0.274627	0.280893	0.274715	0.274715	0.290601	0.29498	0.290602	0.285532	0.292793	0.290481	0.290483	0.290529	0.29053	0.285546	0.290333	0.290334	0.212205	0.293483	0.243379	0.262915	0.27798	0.247321	0.257964	0.212205	0.243385	0.262915	0.247315	0.257962	0.240269	0.307616	0.275778	0.288015	0.30609	0.282225	0.292843	0.240269	0.275755	0.288015	0.282207	0.292832	0.396155
cv 625	0.281868	0.273801	0.281867	0.22827	0.309703	0.233449	0.233445	0.286069	0.285977	0.228273	0.23343	0.233435	0.265696	0.274453	0.265698	0.229671	0.317847	0.253729	0.253729	0.265692	0.265694	0.229686	0.253729	0.253728	0.278867	0.281656	0.289759	0.290379	0.175586	0.275343	0.277202	0.272335	0.28976	0.292844	0.275283	0.277059	0.27196	0.294602	0.290195	0.28946	0.185921	0.274298	0.279079	0.262082	0.287244	0.28946	0.274299	0.279064	0.555976
cv 626	0.311738	0.302633	0.311738	0.291772	0.305067	0.291009	0.291009	0.314183	0.314183	0.291297	0.29264	0.292643	0.333541	0.308015	0.333543	0.291186	0.300897	0.30827	0.308274	0.330411	0.33041	0.291188	0.308225	0.308226	0.3004	0.374841	0.339519	0.32752	0.246834	0.322535	0.338329	0.294219	0.332592	0.329376	0.320813	0.332666	0.324838	0.403211	0.369806	0.340128	0.264524	0.343167	0.360649	0.31741	0.360363	0.340128	0.342508	0.35872	0.469306
cv 627	0.266018	0.25291	0.266018	0.283293	0.224267	0.266018	0.266018	0.238161	0.238161	0.224266	0.238161	0.238161	0.274844	0.253081	0.274844	0.282019	0.224106	0.274845	0.274844	0.249184	0.249184	0.282021	0.249186	0.249184	0.280859	0.281076	0.312217	0.364816	0.257663	0.308454	0.311864	0.280859	0.312217	0.367595	0.308474	0.311864	0.289054	0.287325	0.319802	0.380816	0.270773	0.317985	0.319661	0.289054	0.319802	0.380816	0.317988	0.319848	0.43053
cv 628	0.28488	0.246073	0.272184	0.285006	0.292307	0.285005	0.276918	0.288228	0.276064	0.286002	0.286002	0.279247	0.299689	0.243987	0.290893	0.272767	0.296664	0.290391	0.276409	0.300853	0.292106	0.272768	0.290883	0.276187	0.228696	0.222019	0.245395	0.250171	0.229896	0.233841	0.249155	0.223917	0.242253	0.246321	0.231044	0.24589	0.252579	0.243007	0.269896	0.266595	0.262039	0.251129	0.268396	0.248545	0.267218	0.266595	0.24842	0.26554	0.505647
cv 629	0.181071	0.197609	0.181071	0.191326	0.157707	0.180833	0.180833	0.143344	0.143344	0.158405	0.143352	0.14335	0.204858	0.205772	0.204858	0.201654	0.1594	0.204841	0.204842	0.158819	0.158819	0.201658	0.158819	0.158819	0.284097	0.349402	0.32191	0.361468	0.294275	0.284097	0.321914	0.284097	0.321912	0.361467	0.284097	0.321915	0.270182	0.352945	0.315633	0.360044	0.318877	0.32891	0.315611	0.270183	0.315635	0.360045	0.328303	0.315611	0.511188
cv 630	0.310397	0.318664	0.310397	0.329622	0.315777	0.310396	0.310396	0.312916	0.312916	0.332412	0.312916	0.312916	0.329602	0.317299	0.329602	0.341458	0.322659	0.329602	0.329602	0.33171	0.33171	0.341463	0.33171	0.331709	0.2339	0.254384	0.267126	0.277232	0.237266	0.270379	0.266348	0.2339	0.267126	0.277232	0.270362	0.266348	0.255154	0.276854	0.291193	0.305392	0.275846	0.29275	0.290133	0.255154	0.291191	0.305392	0.292742	0.290133	0.47488
cv 631	0.270244	0.248635	0.268214	0.242121	0.268475	0.244903	0.244904	0.271507	0.269442	0.243018	0.245828	0.245823	0.243944	0.244381	0.240533	0.228164	0.269023	0.243953	0.240536	0.244998	0.241611	0.228192	0.245002	0.241618	0.30713	0.332441	0.323182	0.345605	0.27556	0.333574	0.323182	0.307147	0.32318	0.347665	0.333566	0.32318	0.314506	0.341436	0.331882	0.372607	0.302613	0.354251	0.347023	0.316687	0.331879	0.372607	0.354247	0.346148	0.532228
cv 632	0.202233	0.191022	0.201849	0.207899	0.219101	0.204196	0.203584	0.203997	0.203433	0.204496	0.20355	0.203942	0.224852	0.200399	0.22486	0.211316	0.23004	0.221535	0.221534	0.220555	0.220836	0.211322	0.210711	0.210289	0.264044	0.284682	0.289388	0.288705	0.182066	0.283151	0.293274	0.266421	0.289387	0.29146	0.283117	0.292135	0.278233	0.297512	0.308166	0.303927	0.210391	0.302767	0.316688	0.28425	0.310824	0.303927	0.304711	0.318985	0.519157
cv 633	0.276194	0.250577	0.276194	0.265863	0.286651	0.26585	0.265874	0.279509	0.27951	0.265863	0.265872	0.26587	0.27454	0.252883	0.27454	0.269181	0.290364	0.274544	0.274543	0.275009	0.275008	0.269181	0.275024	0.275277	0.246059	0.257049	0.270796	0.288066	0.288453	0.279634	0.270796	0.246059	0.270795	0.288066	0.279634	0.270796	0.253332	0.262652	0.277882	0.285526	0.307842	0.274481	0.279399	0.253326	0.277883	0.285526	0.274482	0.279399	0.460525
cv 634	0.234045	0.261256	0.234045	0.281551	0.272843	0.234045	0.234045	0.238232	0.238231	0.270542	0.238232	0.238232	0.239096	0.254769	0.239098	0.285764	0.271172	0.239098	0.239095	0.241346	0.241347	0.285768	0.241344	0.241344	0.323635	0.360905	0.365985	0.357664	0.234915	0.341951	0.365723	0.32482	0.3662	0.359864	0.34298	0.365593	0.300247	0.362042	0.350319	0.357145	0.234584	0.323105	0.349601	0.300425	0.350153	0.357144	0.323553	0.349365	0.492904
cv 635	0.224032	0.181632	0.210824	0.219472	0.2731	0.224033	0.210821	0.224033	0.210823	0.219474	0.224034	0.210821	0.204701	0.169102	0.198416	0.216531	0.270752	0.204702	0.198415	0.204701	0.198415	0.21654	0.204703	0.198414	0.340284	0.32806	0.347853	0.300315	0.307953	0.310845	0.323211	0.340284	0.347853	0.300315	0.310845	0.323208	0.334692	0.334568	0.344539	0.316056	0.322728	0.319058	0.332056	0.334692	0.344539	0.316056	0.319058	0.332055	0.457769
cv 636	0.29463	0.271411	0.294629	0.290453	0.272678	0.295482	0.295477	0.283186	0.283185	0.278075	0.283537	0.283532	0.313874	0.277435	0.313874	0.293722	0.279531	0.313873	0.313873	0.30419	0.30419	0.293717	0.30419	0.304202	0.278821	0.249845	0.284883	0.291002	0.29395	0.29064	0.281972	0.278821	0.284882	0.291002	0.290641	0.281972	0.291172	0.267692	0.303038	0.306902	0.328135	0.305454	0.298192	0.291171	0.303038	0.306902	0.305457	0.298308	0.438518
cv 637	0.254492	0.255328	0.254492	0.240017	0.220006	0.240017	0.240009	0.228237	0.228237	0.214208	0.214208	0.213813	0.265662	0.260702	0.265662	0.234117	0.225531	0.251111	0.251377	0.243689	0.243691	0.234118	0.22753	0.227695	0.349657	0.289881	0.353652	0.325234	0.28054	0.334577	0.335511	0.349656	0.353651	0.325235	0.334633	0.336285	0.346042	0.277267	0.344361	0.328665	0.304321	0.339535	0.330995	0.346042	0.344367	0.328665	0.339543	0.330997	0.5324
cv 638	0.223539	0.249602	0.223539	0.236502	0.255701	0.223539	0.223539	0.226433	0.226432	0.237366	0.226434	0.226433	0.234992	0.252892	0.234991	0.242415	0.256068	0.234995	0.234994	0.238144	0.238135	0.242417	0.238145	0.238147	0.252346	0.315802	0.277278	0.245267	0.214078	0.266676	0.277279	0.252345	0.277278	0.245267	0.266586	0.27728	0.267272	0.318727	0.294728	0.257753	0.23411	0.273109	0.295752	0.267272	0.294727	0.257753	0.273082	0.295418	0.47127
cv 639	0.240276	0.22723	0.240276	0.233024	0.243695	0.233445	0.233445	0.24633	0.246331	0.235654	0.236092	0.236085	0.260449	0.23781	0.260449	0.242288	0.244732	0.257492	0.257492	0.264776	0.264775	0.242286	0.262154	0.262153	0.327782	0.341191	0.344936	0.292061	0.251598	0.296666	0.306829	0.311809	0.329055	0.279409	0.283956	0.294081	0.356086	0.356179	0.37047	0.323346	0.256793	0.329308	0.339079	0.32995	0.344309	0.323346	0.3102	0.319734	0.518122
cv 640	0.264134	0.278832	0.264134	0.243691	0.257725	0.249	0.248984	0.246675	0.246675	0.235323	0.246022	0.246014	0.274766	0.286186	0.274766	0.237414	0.263439	0.271477	0.271851	0.25981	0.259809	0.237429	0.259059	0.259062	0.335503	0.378051	0.355936	0.398673	0.286554	0.335503	0.355939	0.339072	0.358723	0.405003	0.339072	0.358725	0.341102	0.38139	0.364068	0.416758	0.309477	0.341103	0.364072	0.345109	0.366782	0.416759	0.345109	0.366784	0.537078
cv 641	0.2346	0.25457	0.2346	0.271692	0.246053	0.2346	0.2346	0.235747	0.235677	0.261462	0.235854	0.235802	0.242306	0.250259	0.242307	0.249091	0.26037	0.24231	0.241969	0.242311	0.24231	0.2491	0.242311	0.242327	0.26842	0.279594	0.284002	0.262465	0.20227	0.264178	0.278714	0.235189	0.263458	0.246224	0.244468	0.261856	0.280595	0.304891	0.305632	0.29307	0.229131	0.286158	0.301294	0.248817	0.282719	0.293071	0.265877	0.283488	0.483666
cv 642	0.197415	0.209762	0.197415	0.199076	0.212387	0.198042	0.198042	0.197415	0.197415	0.199074	0.198042	0.198042	0.207147	0.211693	0.207149	0.202284	0.216665	0.207155	0.207149	0.207149	0.207149	0.202297	0.20717	0.20715	0.272377	0.297732	0.296065	0.318048	0.226043	0.284158	0.293937	0.259774	0.28023	0.297226	0.270312	0.278504	0.289775	0.312431	0.316775	0.335424	0.247824	0.305185	0.317101	0.276085	0.298302	0.335425	0.290674	0.300137	0.536533
cv 643	0.280225	0.266703	0.27522	0.314457	0.309485	0.280226	0.275225	0.281589	0.275985	0.314465	0.281564	0.275984	0.293093	0.267879	0.29006	0.323462	0.313852	0.293093	0.290061	0.293093	0.290062	0.323476	0.292977	0.289871	0.313748	0.284993	0.321008	0.349337	0.196823	0.352702	0.332376	0.313749	0.321008	0.351761	0.35506	0.33315	0.327905	0.290221	0.332863	0.382535	0.225316	0.38515	0.34643	0.33064	0.332869	0.382535	0.388475	0.351808	0.450135
cv 644	0.232754	0.243117	0.232754	0.248522	0.233319	0.2339	0.233899	0.228565	0.228565	0.237055	0.229253	0.229253	0.248697	0.251297	0.248697	0.25533	0.237078	0.248836	0.248838	0.241515	0.241518	0.255339	0.241516	0.241474	0.281216	0.299624	0.294973	0.30682	0.205337	0.281215	0.294972	0.28105	0.290202	0.30026	0.281053	0.290204	0.302674	0.306394	0.318434	0.308824	0.227519	0.316758	0.323632	0.304808	0.314794	0.308824	0.316577	0.322612	0.463546
cv 645	0.206214	0.19144	0.206214	0.166633	0.214317	0.17238	0.17238	0.206214	0.206214	0.166633	0.17238	0.17238	0.227684	0.198038	0.227684	0.17568	0.221719	0.20436	0.20438	0.227684	0.227684	0.175677	0.204366	0.204373	0.384502	0.32013	0.392807	0.347618	0.247152	0.362626	0.379058	0.377951	0.388191	0.353319	0.365465	0.380576	0.383824	0.342512	0.406678	0.363528	0.268236	0.366309	0.385305	0.375795	0.401005	0.363528	0.369967	0.387797	0.50856
cv 646	0.303462	0.222863	0.27983	0.297992	0.266382	0.303462	0.279827	0.28675	0.263114	0.266383	0.28675	0.263114	0.316189	0.22913	0.305901	0.299577	0.277729	0.316189	0.305911	0.307493	0.29319	0.299583	0.307493	0.293195	0.288921	0.282026	0.288505	0.291266	0.222212	0.289767	0.288392	0.286026	0.286568	0.27364	0.280833	0.282932	0.29467	0.29294	0.297738	0.313861	0.254467	0.302764	0.300274	0.293883	0.297129	0.313861	0.298385	0.298358	0.470494
cv 647	0.300926	0.279258	0.300925	0.30574	0.305311	0.301646	0.301646	0.300925	0.300925	0.305739	0.301648	0.301647	0.315357	0.284743	0.315355	0.309198	0.310097	0.315358	0.315359	0.315357	0.31536	0.309207	0.315358	0.315359	0.377678	0.326803	0.37096	0.401908	0.295872	0.406075	0.370963	0.377744	0.369603	0.401932	0.377735	0.369603	0.372703	0.3313	0.36785	0.386391	0.293169	0.393415	0.386429	0.371734	0.36657	0.38639	0.394615	0.385709	0.513979
cv 648	0.271216	0.29802	0.271216	0.287291	0.276174	0.271743	0.271742	0.273229	0.273229	0.285447	0.273341	0.273342	0.301099	0.300523	0.301099	0.289229	0.284502	0.300993	0.300993	0.302489	0.302489	0.28923	0.302488	0.302519	0.332702	0.280134	0.306881	0.323647	0.21953	0.328654	0.304019	0.32209	0.304661	0.324406	0.327881	0.302734	0.353333	0.292806	0.325467	0.360903	0.212606	0.361082	0.325062	0.32157	0.319002	0.360903	0.353411	0.317503	0.468139
cv 649	0.114423	0.103538	0.114423	0.115141	0.14716	0.114424	0.114424	0.114423	0.114423	0.11551	0.114424	0.114326	0.103777	0.0950609	0.103777	0.114756	0.149235	0.103776	0.103774	0.103774	0.103776	0.114757	0.103777	0.103783	0.279164	0.251913	0.28572	0.32181	0.236118	0.298609	0.28572	0.280877	0.285929	0.325922	0.300285	0.28593	0.315921	0.271747	0.320045	0.34823	0.263588	0.336661	0.323555	0.317973	0.319458	0.34823	0.3388	0.32353	0.43587
cv 650	0.294854	0.266845	0.294854	0.281539	0.221193	0.287536	0.287531	0.223907	0.223907	0.221192	0.223905	0.223077	0.306371	0.274477	0.306371	0.280897	0.237263	0.302086	0.302087	0.26119	0.261191	0.280891	0.261271	0.261264	0.253404	0.298592	0.282905	0.328516	0.248553	0.277773	0.2891	0.234668	0.267327	0.323535	0.269931	0.267311	0.298254	0.310563	0.321005	0.336841	0.224734	0.311991	0.321579	0.263219	0.294711	0.336841	0.298072	0.308822	0.520391
cv 651	0.272377	0.267633	0.2722	0.323858	0.289335	0.272377	0.2722	0.269557	0.269397	0.314117	0.269557	0.269398	0.295603	0.27585	0.295604	0.334365	0.289056	0.295606	0.295702	0.290908	0.290908	0.334359	0.290912	0.290932	0.279295	0.259151	0.290539	0.281999	0.243224	0.289346	0.289181	0.279295	0.290539	0.282001	0.289323	0.289225	0.272917	0.270348	0.288182	0.308468	0.27159	0.293613	0.288717	0.272918	0.288182	0.308468	0.293573	0.288304	0.528672
cv 652	0.222821	0.205719	0.222821	0.232439	0.24292	0.223889	0.22389	0.222821	0.222821	0.232439	0.22389	0.223889	0.192861	0.194259	0.19286	0.2147	0.249802	0.192866	0.192861	0.192858	0.19286	0.214705	0.192874	0.19286	0.266347	0.289976	0.299049	0.295735	0.158076	0.273771	0.299061	0.211126	0.240474	0.264793	0.211126	0.240473	0.275599	0.298759	0.308374	0.313688	0.161615	0.284141	0.307847	0.218863	0.247784	0.313687	0.219874	0.247785	0.505149
cv 653	0.221188	0.214189	0.221188	0.236766	0.193729	0.221715	0.221714	0.212605	0.212605	0.193729	0.212606	0.212606	0.225846	0.218788	0.225846	0.241501	0.1989	0.225847	0.225847	0.225244	0.225244	0.241502	0.225244	0.225244	0.349294	0.276833	0.330499	0.345139	0.27493	0.352237	0.34618	0.350311	0.330493	0.348623	0.353659	0.345717	0.359097	0.284428	0.341514	0.361691	0.301707	0.367722	0.365095	0.364603	0.341517	0.361691	0.370618	0.365359	0.475632
cv 654	0.270645	0.290592	0.270645	0.292831	0.303642	0.270645	0.270645	0.271603	0.271606	0.29515	0.27066	0.271602	0.281188	0.290612	0.281188	0.295085	0.309334	0.281188	0.281188	0.281188	0.281172	0.295086	0.281188	0.281188	0.19096	0.186371	0.192827	0.234264	0.223975	0.199445	0.199804	0.191035	0.192827	0.235267	0.200198	0.19985	0.19807	0.200393	0.202099	0.254578	0.243208	0.211394	0.213549	0.199119	0.202099	0.254578	0.212966	0.214442	0.499274
cv 655	0.327965	0.338614	0.327965	0.322911	0.356993	0.325241	0.325241	0.327965	0.327965	0.322914	0.325241	0.325241	0.346516	0.342689	0.346515	0.330662	0.364448	0.345291	0.345291	0.346517	0.346518	0.330666	0.345302	0.345292	0.31413	0.333849	0.328521	0.277823	0.228351	0.283518	0.304635	0.310096	0.32852	0.277824	0.283517	0.305705	0.307282	0.341511	0.321764	0.28675	0.251771	0.28496	0.306101	0.307646	0.321762	0.28675	0.28496	0.306656	0.505111
cv 656	0.260346	0.23795	0.260346	0.24447	0.253564	0.256029	0.256029	0.260716	0.260716	0.244691	0.256787	0.256787	0.265701	0.239229	0.265701	0.247313	0.258398	0.264347	0.264344	0.266107	0.266108	0.247313	0.26489	0.264893	0.274285	0.296396	0.296163	0.31487	0.263645	0.300034	0.295926	0.274285	0.296163	0.315412	0.300147	0.295926	0.28541	0.307632	0.30758	0.329505	0.289087	0.320987	0.31925	0.28541	0.307581	0.329505	0.321003	0.319448	0.556906
cv 657	0.18468	0.196839	0.18468	0.185388	0.186629	0.179379	0.179379	0.187109	0.187109	0.185866	0.181674	0.181674	0.173821	0.19329	0.17382	0.185519	0.187771	0.169658	0.169658	0.175229	0.175229	0.185519	0.171272	0.171272	0.233369	0.31154	0.272974	0.349254	0.227341	0.233369	0.272974	0.228324	0.268312	0.347203	0.228324	0.268312	0.250106	0.320529	0.293075	0.365013	0.252137	0.272702	0.293071	0.244209	0.286884	0.365013	0.257717	0.286878	0.472362
cv 658	0.245518	0.218659	0.245518	0.229276	0.185392	0.245517	0.245685	0.215116	0.215122	0.194393	0.215121	0.215121	0.24152	0.218371	0.24152	0.232983	0.1704	0.24152	0.24152	0.210123	0.210123	0.232976	0.210117	0.210122	0.373946	0.28868	0.342466	0.326063	0.250802	0.333294	0.33741	0.358928	0.33457	0.327829	0.332019	0.336594	0.384482	0.299886	0.358405	0.327202	0.268045	0.331295	0.344766	0.367794	0.346274	0.327202	0.330894	0.343403	0.484811
cv 659	0.27115	0.258688	0.27115	0.282987	0.298601	0.272078	0.272077	0.27115	0.27115	0.282988	0.272079	0.272079	0.278009	0.252118	0.27801	0.291556	0.300403	0.27801	0.277857	0.278009	0.278008	0.291561	0.278011	0.277916	0.310832	0.31496	0.3305	0.320044	0.247237	0.312604	0.328661	0.305776	0.328336	0.315575	0.310435	0.32652	0.319981	0.330496	0.343921	0.331946	0.264347	0.322275	0.339373	0.316629	0.342087	0.331946	0.32103	0.337688	0.428673
cv 660	0.343075	0.294182	0.340817	0.339881	0.291347	0.343074	0.340804	0.324672	0.324672	0.316355	0.324672	0.324672	0.358253	0.303333	0.358254	0.348712	0.297	0.358254	0.358254	0.341036	0.341034	0.348713	0.341029	0.341013	0.289706	0.220767	0.270266	0.348628	0.222071	0.30515	0.270266	0.280498	0.270604	0.348579	0.30228	0.270604	0.299772	0.237352	0.284087	0.362893	0.21916	0.323342	0.292779	0.289698	0.28353	0.362893	0.322157	0.293841	0.524069
cv 661	0.255792	0.267407	0.255792	0.28389	0.225863	0.257092	0.257092	0.23725	0.23725	0.225863	0.23725	0.23725	0.27681	0.268849	0.276812	0.281495	0.235418	0.276691	0.27669	0.262199	0.262202	0.281497	0.262202	0.262142	0.301573	0.27761	0.313388	0.243596	0.175918	0.265307	0.285863	0.297937	0.313387	0.245931	0.265306	0.285862	0.333637	0.294954	0.34071	0.245684	0.189144	0.24881	0.272536	0.319755	0.340206	0.245684	0.250643	0.273712	0.444407
cv 662	0.317848	0.308911	0.317848	0.332975	0.306385	0.317848	0.317848	0.312344	0.312344	0.332461	0.312344	0.312344	0.335437	0.31131	0.335437	0.341207	0.311954	0.335437	0.335405	0.330288	0.330287	0.341222	0.330287	0.330288	0.326443	0.3182	0.345136	0.359212	0.311097	0.326444	0.345136	0.331334	0.345136	0.362072	0.331334	0.345136	0.334664	0.327059	0.353567	0.372755	0.323967	0.334617	0.353567	0.341353	0.353567	0.372756	0.340996	0.353569	0.475556
cv 663	0.309444	0.238597	0.287456	0.29611	0.312949	0.310253	0.286445	0.309444	0.287445	0.29658	0.310254	0.286381	0.319632	0.238206	0.311839	0.303968	0.312256	0.319637	0.311829	0.319633	0.311842	0.303968	0.319637	0.311824	0.26106	0.197041	0.24023	0.272864	0.190702	0.272005	0.24023	0.239914	0.226778	0.273445	0.266349	0.226778	0.268165	0.210012	0.25563	0.273722	0.197102	0.273584	0.257134	0.24852	0.242978	0.273722	0.271366	0.254608	0.459345
cv 664	0.19707	0.21811	0.19707	0.230384	0.237864	0.19707	0.19707	0.205995	0.205988	0.235753	0.205995	0.205995	0.144903	0.208002	0.144912	0.223491	0.234301	0.144909	0.144912	0.148967	0.148966	0.223505	0.148969	0.148964	0.288819	0.291879	0.293748	0.352083	0.24194	0.317503	0.293749	0.28741	0.290688	0.343653	0.315885	0.290705	0.308105	0.289917	0.307579	0.367878	0.241244	0.342681	0.326001	0.298585	0.294668	0.367878	0.332535	0.311757	0.586298
cv 665	0.203037	0.177342	0.203037	0.199452	0.183694	0.20308	0.20308	0.203037	0.203037	0.188011	0.20308	0.20308	0.208185	0.181019	0.208186	0.203442	0.186425	0.208185	0.208186	0.208186	0.208186	0.203439	0.208185	0.208185	0.311712	0.323004	0.338399	0.33953	0.249306	0.341524	0.338399	0.311761	0.338119	0.342842	0.343351	0.338119	0.298124	0.331313	0.330447	0.339958	0.281864	0.33666	0.344243	0.300089	0.330883	0.339958	0.339978	0.347004	0.53683
cv 666	0.27309	0.298038	0.27309	0.255283	0.289668	0.25818	0.258203	0.278985	0.278985	0.255285	0.25823	0.258248	0.30304	0.302244	0.303041	0.262257	0.297634	0.27678	0.276857	0.308594	0.308594	0.262265	0.276757	0.276623	0.335725	0.335866	0.342222	0.365233	0.349942	0.364058	0.342222	0.337594	0.342222	0.369301	0.365989	0.342223	0.348122	0.347797	0.355058	0.392303	0.357392	0.384376	0.376685	0.352401	0.355277	0.392303	0.387106	0.379211	0.529702
cv 667	0.202957	0.190535	0.199951	0.198953	0.218835	0.19605	0.194733	0.202957	0.199952	0.198953	0.196049	0.194732	0.206143	0.191022	0.204042	0.202238	0.22458	0.204061	0.202428	0.206142	0.204042	0.202239	0.204059	0.202428	0.364137	0.257316	0.333788	0.377342	0.31233	0.380904	0.333788	0.364928	0.333788	0.377879	0.382282	0.333788	0.39364	0.283074	0.366741	0.403612	0.342153	0.410432	0.366729	0.395502	0.366738	0.403612	0.411127	0.366732	0.503867
cv 668	0.238143	0.1972	0.238143	0.239519	0.232211	0.237388	0.237389	0.23913	0.23913	0.23978	0.238287	0.238287	0.251546	0.204966	0.251546	0.229377	0.237092	0.248027	0.248028	0.252283	0.252283	0.229376	0.249191	0.249189	0.266421	0.267501	0.273032	0.332163	0.304422	0.266421	0.273033	0.269796	0.27328	0.336911	0.269797	0.27328	0.285305	0.283065	0.292797	0.351288	0.32497	0.325007	0.292798	0.29027	0.293669	0.351288	0.327931	0.293667	0.535481
cv 669	0.29114	0.322907	0.29114	0.345044	0.322205	0.29114	0.290667	0.291763	0.291763	0.334283	0.291763	0.291763	0.311885	0.329184	0.311885	0.352444	0.329298	0.311886	0.311576	0.31056	0.310559	0.352444	0.310559	0.310559	0.261401	0.333171	0.288136	0.32108	0.243018	0.284133	0.293781	0.2614	0.288132	0.324457	0.285757	0.294799	0.256162	0.333473	0.288076	0.301568	0.256746	0.28015	0.291695	0.258554	0.289049	0.301569	0.284301	0.295618	0.430424
cv 670	0.255432	0.26639	0.255432	0.270256	0.297174	0.255432	0.255432	0.255432	0.255432	0.273404	0.255432	0.255188	0.273264	0.273199	0.273264	0.276538	0.298596	0.273265	0.273265	0.273265	0.27323	0.276541	0.273264	0.275159	0.270399	0.276966	0.276426	0.246101	0.239252	0.25453	0.254535	0.274318	0.279635	0.251977	0.258376	0.258377	0.299457	0.301659	0.310057	0.257634	0.272646	0.267257	0.270753	0.305448	0.313516	0.257634	0.271779	0.274494	0.490029
cv 671	0.304395	0.301972	0.304355	0.302598	0.284844	0.304233	0.304014	0.292983	0.292983	0.286753	0.292983	0.292983	0.321118	0.311737	0.321118	0.312562	0.288703	0.321119	0.321119	0.31034	0.310339	0.312562	0.310339	0.310339	0.30812	0.362122	0.340008	0.29653	0.234698	0.304442	0.31457	0.310179	0.340003	0.300003	0.306	0.315662	0.327599	0.366198	0.359297	0.305838	0.210342	0.309665	0.321393	0.314528	0.353523	0.305838	0.311797	0.32329	0.494817
cv 672	0.250543	0.213453	0.250543	0.275459	0.27854	0.250543	0.250543	0.251662	0.251662	0.276816	0.251663	0.251664	0.249121	0.221232	0.249118	0.272109	0.283817	0.249126	0.249126	0.249119	0.24912	0.272117	0.249126	0.249126	0.214674	0.254071	0.232135	0.288947	0.198695	0.214674	0.232134	0.210361	0.226476	0.277944	0.210361	0.226477	0.230779	0.261319	0.248441	0.294938	0.222265	0.239256	0.248441	0.227296	0.243032	0.294938	0.234364	0.243033	0.421858
cv 673	0.218688	0.304729	0.218688	0.264537	0.249094	0.218829	0.218829	0.211338	0.211338	0.252337	0.211338	0.211338	0.224916	0.303726	0.224916	0.258829	0.256238	0.224632	0.224635	0.218534	0.218534	0.258839	0.218534	0.218534	0.327958	0.31697	0.334995	0.375171	0.291172	0.350552	0.334997	0.315805	0.325363	0.362785	0.315944	0.325368	0.334218	0.321242	0.342952	0.376504	0.284905	0.356462	0.357924	0.314868	0.326033	0.376504	0.338415	0.344402	0.523079
cv 674	0.355148	0.317898	0.355148	0.318943	0.301404	0.318903	0.31842	0.321874	0.321875	0.309858	0.320612	0.320613	0.363688	0.319451	0.363688	0.322075	0.308146	0.35958	0.359582	0.358826	0.358828	0.322075	0.358353	0.358374	0.37362	0.271735	0.342877	0.352612	0.269373	0.352612	0.34825	0.369777	0.345538	0.356687	0.356687	0.351932	0.390156	0.28876	0.361211	0.361587	0.294302	0.361586	0.357571	0.382644	0.365164	0.361586	0.366275	0.362784	0.580702
cv 675	0.16542	0.160508	0.16542	0.18892	0.180294	0.16542	0.16542	0.169383	0.169384	0.180293	0.169384	0.169384	0.185759	0.167389	0.185759	0.194843	0.184292	0.185759	0.185759	0.189224	0.189225	0.194839	0.189224	0.189224	0.305647	0.309685	0.309185	0.30282	0.290048	0.292139	0.302476	0.306506	0.309185	0.304373	0.292139	0.302476	0.326295	0.332836	0.337915	0.329064	0.318327	0.319067	0.331913	0.327668	0.337917	0.329064	0.319085	0.331913	0.5148
cv 676	0.325106	0.363965	0.325105	0.329184	0.369028	0.325115	0.325114	0.326972	0.326971	0.329188	0.327006	0.327003	0.358951	0.366971	0.35895	0.35787	0.375846	0.358958	0.358959	0.360088	0.360092	0.357895	0.360118	0.360118	0.440796	0.358012	0.446206	0.47858	0.344375	0.440795	0.446205	0.428145	0.439817	0.476581	0.428146	0.439816	0.470077	0.377541	0.465828	0.489848	0.369749	0.494464	0.474005	0.459026	0.460666	0.489849	0.492628	0.471918	0.559012
cv 677	0.318714	0.258166	0.297424	0.292087	0.255858	0.318714	0.297432	0.270403	0.266675	0.255844	0.270413	0.266673	0.325161	0.255434	0.31234	0.294142	0.261387	0.325161	0.312342	0.295094	0.292303	0.294147	0.295082	0.292303	0.334133	0.350361	0.361882	0.337065	0.263173	0.350642	0.361352	0.334133	0.36188	0.341236	0.353042	0.361832	0.354178	0.370366	0.385779	0.338512	0.268064	0.348674	0.352372	0.360879	0.38694	0.338512	0.351642	0.35499	0.554922
cv 678	0.311642	0.264993	0.311642	0.287663	0.276954	0.287542	0.286612	0.302785	0.302786	0.28782	0.302594	0.30259	0.329365	0.267639	0.329364	0.295676	0.283905	0.329364	0.329428	0.328161	0.328175	0.295677	0.328161	0.328179	0.36142	0.351758	0.393444	0.358945	0.260638	0.367527	0.393446	0.359221	0.391208	0.356073	0.363047	0.387098	0.389237	0.361778	0.418826	0.367182	0.287989	0.377065	0.399493	0.386094	0.415857	0.367182	0.373708	0.394175	0.505065
cv 679	0.278956	0.239656	0.261757	0.295188	0.292423	0.278958	0.261759	0.276039	0.261525	0.292197	0.276039	0.261516	0.303314	0.237094	0.27605	0.308794	0.290378	0.303315	0.276029	0.297602	0.271329	0.308809	0.297602	0.271315	0.260541	0.302831	0.293389	0.346282	0.26024	0.293973	0.293388	0.264845	0.2947	0.34888	0.292615	0.294699	0.268629	0.323862	0.302974	0.37392	0.274861	0.304312	0.30297	0.278916	0.305264	0.37392	0.295913	0.305265	0.454321
cv 680	0.215034	0.184714	0.215034	0.223548	0.199431	0.215345	0.215345	0.201169	0.201169	0.204207	0.201634	0.201633	0.206081	0.173597	0.206087	0.217492	0.201482	0.206035	0.206037	0.194904	0.194904	0.217502	0.194908	0.194909	0.38124	0.344891	0.410536	0.409857	0.267661	0.396922	0.412991	0.386508	0.410537	0.415204	0.398481	0.413058	0.405922	0.347782	0.421951	0.428344	0.298553	0.424028	0.433001	0.41242	0.423753	0.428344	0.427471	0.43543	0.545523
cv 681	0.260915	0.222098	0.256766	0.240451	0.20525	0.260975	0.2566	0.205248	0.204891	0.205254	0.205206	0.204328	0.274047	0.230533	0.274047	0.240637	0.199162	0.274047	0.274047	0.228786	0.228793	0.240636	0.228781	0.228779	0.338024	0.375101	0.37149	0.31352	0.242624	0.328465	0.34129	0.331621	0.364746	0.308083	0.318896	0.331125	0.345813	0.379896	0.38557	0.335218	0.262416	0.347104	0.362518	0.336099	0.375481	0.335218	0.337957	0.352555	0.495652
cv 682	0.294691	0.269119	0.291072	0.280269	0.278218	0.294692	0.291073	0.293694	0.290929	0.281093	0.293695	0.290928	0.312319	0.268262	0.308562	0.272508	0.286339	0.312322	0.308565	0.313323	0.30997	0.272528	0.313323	0.309968	0.36732	0.321959	0.368206	0.405992	0.333735	0.392905	0.368207	0.36732	0.368206	0.405992	0.392905	0.368207	0.381374	0.33052	0.383732	0.410257	0.355422	0.406599	0.405241	0.381374	0.383735	0.410257	0.4066	0.40526	0.5029
cv 683	0.353288	0.295388	0.336351	0.366742	0.343562	0.353278	0.33635	0.348725	0.332416	0.343563	0.348722	0.332389	0.376969	0.297873	0.363233	0.369887	0.340603	0.376968	0.363234	0.364166	0.354657	0.369886	0.364169	0.354651	0.302181	0.342421	0.344774	0.326607	0.313124	0.317036	0.334322	0.302181	0.344774	0.331166	0.317502	0.334771	0.29717	0.3456	0.345205	0.345904	0.309831	0.322698	0.34519	0.29892	0.34523	0.345904	0.32579	0.346826	0.423803
cv 684	0.309678	0.289109	0.309678	0.306808	0.280312	0.309679	0.309679	0.297555	0.297555	0.287186	0.297554	0.297555	0.292048	0.286593	0.292048	0.303139	0.276618	0.292057	0.292053	0.285686	0.285685	0.303142	0.285688	0.285685	0.264614	0.257495	0.282429	0.316171	0.217605	0.307233	0.282429	0.269411	0.283292	0.31717	0.306756	0.283292	0.283886	0.263313	0.301738	0.348121	0.245531	0.340751	0.32935	0.291285	0.304779	0.348119	0.342252	0.328472	0.463972
cv 685	0.252224	0.219001	0.252224	0.233282	0.222411	0.236745	0.236742	0.236023	0.236023	0.229815	0.234593	0.234593	0.268552	0.217638	0.268552	0.237676	0.220645	0.257837	0.257837	0.245633	0.245635	0.237678	0.244821	0.244819	0.22201	0.246304	0.252036	0.21713	0.21907	0.221943	0.235906	0.222324	0.252036	0.219552	0.222703	0.236208	0.219358	0.253923	0.252633	0.250009	0.224002	0.24655	0.261778	0.221596	0.252946	0.25001	0.247436	0.262355	0.405978
cv 686	0.223202	0.175726	0.222837	0.192456	0.197649	0.210448	0.21087	0.223857	0.223857	0.192467	0.2215	0.221518	0.223254	0.17666	0.223254	0.183219	0.201393	0.223255	0.223255	0.223255	0.223255	0.183221	0.223255	0.223255	0.31775	0.350703	0.340359	0.368912	0.300094	0.338622	0.340359	0.31834	0.34036	0.37095	0.341753	0.340358	0.317571	0.359488	0.343971	0.38534	0.327292	0.343972	0.352772	0.318882	0.34412	0.38534	0.347495	0.355244	0.528869
cv 687	0.236928	0.23213	0.234463	0.2808	0.299857	0.236928	0.234463	0.236933	0.234464	0.280804	0.236932	0.234464	0.241654	0.237411	0.240721	0.287829	0.306781	0.241655	0.240724	0.241651	0.240726	0.287846	0.241654	0.240724	0.32349	0.334475	0.336078	0.312074	0.299076	0.327224	0.334275	0.323498	0.336144	0.312829	0.327225	0.334468	0.334868	0.348919	0.348542	0.344798	0.323698	0.346648	0.352189	0.335973	0.348647	0.344798	0.346746	0.3528	0.529129
cv 688	0.255914	0.256454	0.255914	0.266756	0.237996	0.255914	0.25592	0.244245	0.244245	0.25592	0.244245	0.244245	0.255232	0.257848	0.255232	0.265283	0.239218	0.255243	0.255244	0.240997	0.240996	0.265294	0.240999	0.240999	0.310315	0.235496	0.278786	0.317758	0.253225	0.325087	0.278786	0.299501	0.278785	0.317758	0.325099	0.278787	0.313653	0.221276	0.26527	0.334244	0.270646	0.340116	0.265268	0.299859	0.265311	0.334244	0.340113	0.265292	0.525253
cv 689	0.314567	0.307214	0.314567	0.323928	0.333454	0.314567	0.314567	0.31605	0.31605	0.325935	0.31605	0.31605	0.32864	0.308901	0.32864	0.332854	0.336178	0.328641	0.32864	0.329274	0.329274	0.332853	0.329273	0.329192	0.331731	0.345412	0.342307	0.369342	0.324273	0.357349	0.342305	0.331731	0.342307	0.372882	0.358066	0.342305	0.338456	0.360119	0.353121	0.395936	0.342854	0.361687	0.353125	0.339218	0.353144	0.395936	0.362719	0.353144	0.520337
cv 690	0.236221	0.253994	0.236221	0.247727	0.258073	0.236221	0.236221	0.236221	0.236136	0.247728	0.236221	0.236086	0.24995	0.260038	0.24995	0.254745	0.267348	0.249951	0.249951	0.24995	0.249951	0.254752	0.24995	0.24995	0.252132	0.291522	0.27793	0.253912	0.210868	0.25368	0.26671	0.249752	0.27489	0.258465	0.255641	0.268222	0.275206	0.302192	0.300868	0.265025	0.232227	0.266492	0.277735	0.273418	0.296314	0.265025	0.269752	0.280622	0.437845
cv 691	0.315339	0.301214	0.315339	0.287431	0.293358	0.302804	0.302723	0.31573	0.315731	0.287431	0.303015	0.302949	0.296366	0.296202	0.296364	0.275223	0.297326	0.295557	0.295557	0.296364	0.296364	0.275233	0.295557	0.295558	0.269379	0.268075	0.272153	0.303352	0.17148	0.298069	0.272153	0.264654	0.27204	0.303258	0.264671	0.272056	0.274192	0.281593	0.283003	0.31445	0.195321	0.3067	0.294205	0.271429	0.28282	0.31445	0.308148	0.295279	0.489825
cv 692	0.247111	0.264392	0.247111	0.243753	0.240168	0.233442	0.233442	0.247526	0.247526	0.241488	0.234423	0.234423	0.22791	0.269211	0.22791	0.233868	0.237623	0.215685	0.215685	0.228529	0.22852	0.233869	0.216175	0.21616	0.456426	0.307722	0.384098	0.458778	0.377696	0.461391	0.384097	0.456427	0.384098	0.458778	0.461392	0.384098	0.464687	0.310945	0.39523	0.478702	0.351433	0.485309	0.395227	0.467677	0.395232	0.478702	0.488327	0.395226	0.562944
cv 693	0.247656	0.234444	0.247656	0.223188	0.257357	0.22888	0.22888	0.24859	0.24859	0.224955	0.230978	0.230978	0.253346	0.239042	0.253346	0.224636	0.249135	0.240975	0.240976	0.250205	0.250203	0.224635	0.239862	0.239863	0.345053	0.276769	0.317409	0.338938	0.218033	0.346998	0.321176	0.321578	0.313332	0.342603	0.348355	0.321649	0.377525	0.290137	0.338109	0.364598	0.243601	0.372429	0.345298	0.356513	0.335378	0.364598	0.374348	0.348654	0.522756
cv 694	0.262727	0.230825	0.262727	0.240017	0.258866	0.248861	0.248873	0.262727	0.262727	0.240017	0.248836	0.248845	0.277679	0.234729	0.27768	0.235938	0.267262	0.267485	0.267681	0.277679	0.27768	0.235938	0.267355	0.267578	0.283472	0.317598	0.289966	0.29531	0.239419	0.284654	0.289963	0.284378	0.29027	0.300569	0.286616	0.290269	0.310722	0.335106	0.319428	0.316558	0.262867	0.306123	0.318775	0.313264	0.320126	0.316557	0.309199	0.321162	0.440794
cv 695	0.20669	0.199105	0.20669	0.216942	0.230745	0.205311	0.205311	0.209833	0.209833	0.220202	0.208021	0.208021	0.213662	0.19634	0.213664	0.225119	0.229311	0.212838	0.212852	0.215306	0.215306	0.225118	0.21443	0.214419	0.266988	0.282699	0.297034	0.305118	0.244524	0.283152	0.297034	0.264405	0.293817	0.301975	0.282586	0.293817	0.275795	0.288366	0.310046	0.332351	0.275219	0.297297	0.310044	0.275342	0.307569	0.332351	0.298355	0.307567	0.400623
cv 696	0.192634	0.172526	0.192634	0.193741	0.212086	0.190622	0.190622	0.197054	0.197054	0.194371	0.192484	0.192482	0.179772	0.168338	0.179772	0.194053	0.21171	0.179002	0.179003	0.183021	0.183019	0.19405	0.181723	0.181722	0.268324	0.237625	0.281718	0.309873	0.163012	0.291463	0.281717	0.269676	0.282329	0.313016	0.269707	0.282415	0.256844	0.24995	0.276079	0.322902	0.195525	0.292534	0.276314	0.262757	0.276075	0.322902	0.292881	0.276264	0.491424
cv 697	0.260723	0.267616	0.260723	0.244921	0.292527	0.260723	0.260723	0.260723	0.260723	0.244924	0.260723	0.260723	0.2668	0.26966	0.2668	0.246162	0.290143	0.266801	0.266801	0.266799	0.266799	0.246179	0.2668	0.266801	0.279787	0.238529	0.276835	0.274557	0.184431	0.290493	0.276835	0.271385	0.273827	0.273602	0.287058	0.273828	0.284923	0.245708	0.283699	0.271674	0.20823	0.286939	0.286626	0.279444	0.281498	0.271674	0.284489	0.285667	0.501383
cv 698	0.289318	0.285844	0.289318	0.304089	0.313721	0.290926	0.290926	0.29186	0.29186	0.305676	0.293007	0.293007	0.301363	0.29135	0.301363	0.310252	0.311806	0.301363	0.301363	0.303279	0.30328	0.310252	0.303294	0.303282	0.346293	0.343451	0.373192	0.290783	0.250583	0.305612	0.331006	0.346293	0.373191	0.290782	0.305612	0.330979	0.346403	0.361914	0.379794	0.311002	0.274891	0.322337	0.35052	0.346403	0.379793	0.311002	0.322337	0.350407	0.498006
cv 699	0.330654	0.301793	0.326111	0.301069	0.340428	0.301068	0.301182	0.330654	0.326111	0.30107	0.301069	0.300897	0.344556	0.304623	0.340537	0.306925	0.344656	0.323775	0.3225	0.344556	0.340538	0.306922	0.323752	0.322489	0.175128	0.21879	0.202718	0.187453	0.171946	0.177851	0.191332	0.176908	0.202718	0.191659	0.177843	0.191332	0.184879	0.236403	0.219408	0.21813	0.197804	0.200463	0.211109	0.189145	0.219405	0.21813	0.200436	0.211109	0.416825
cv 700	0.18756	0.213609	0.18756	0.18886	0.208259	0.18756	0.18756	0.192629	0.192629	0.189446	0.192629	0.192629	0.199407	0.209071	0.199407	0.186426	0.216566	0.199408	0.199407	0.204197	0.204186	0.186431	0.204196	0.204198	0.339646	0.308018	0.360428	0.322599	0.272156	0.351109	0.360428	0.340557	0.360533	0.322686	0.347434	0.360534	0.35252	0.314929	0.373903	0.336244	0.294806	0.36145	0.373196	0.354713	0.374393	0.336244	0.359151	0.370744	0.448638
cv 701	0.338046	0.305299	0.338046	0.299142	0.287599	0.311185	0.311807	0.315028	0.315028	0.29627	0.313149	0.313163	0.362167	0.312966	0.362167	0.310249	0.293086	0.361976	0.361975	0.338578	0.338583	0.310252	0.338468	0.338249	0.26715	0.337203	0.316334	0.33369	0.218777	0.29588	0.319858	0.242265	0.298406	0.323198	0.282688	0.305334	0.291418	0.333064	0.33626	0.34774	0.239016	0.323563	0.347024	0.266316	0.321	0.34774	0.310918	0.33489	0.533183
cv 702	0.323837	0.297054	0.323838	0.339151	0.33324	0.323837	0.323836	0.323839	0.323839	0.339148	0.323842	0.323839	0.337722	0.288727	0.337733	0.343093	0.340293	0.337734	0.337732	0.337722	0.337738	0.343097	0.337738	0.337734	0.243484	0.260381	0.246221	0.27594	0.244375	0.2559	0.24622	0.241468	0.243788	0.276114	0.254108	0.243787	0.253509	0.270757	0.254465	0.290606	0.269027	0.267207	0.265424	0.252485	0.252522	0.290607	0.266711	0.264684	0.442586
cv 703	0.187692	0.215101	0.187692	0.217276	0.238221	0.187693	0.187445	0.187692	0.187692	0.217275	0.187693	0.187247	0.194402	0.208881	0.1944	0.221502	0.236548	0.194403	0.194404	0.194402	0.1944	0.221505	0.194404	0.194403	0.422823	0.365512	0.440422	0.379885	0.274524	0.399728	0.435512	0.38521	0.41207	0.377865	0.395548	0.412071	0.415519	0.372021	0.43898	0.408312	0.286456	0.41971	0.438035	0.37977	0.409683	0.408312	0.408129	0.419187	0.542142
cv 704	0.299026	0.278424	0.299026	0.297248	0.267925	0.300873	0.300872	0.284146	0.284146	0.286614	0.285078	0.285078	0.297519	0.282189	0.29752	0.29797	0.263695	0.297521	0.297456	0.282359	0.282359	0.297975	0.282359	0.282359	0.334716	0.281929	0.318334	0.341636	0.288359	0.345825	0.318334	0.334717	0.318333	0.345103	0.346006	0.318334	0.353708	0.307615	0.344306	0.355473	0.299185	0.363711	0.365885	0.357142	0.344704	0.355473	0.36572	0.367264	0.546902
cv 705	0.288526	0.289861	0.288526	0.259984	0.259174	0.267353	0.267307	0.27196	0.27196	0.258331	0.272338	0.272336	0.309489	0.296563	0.309488	0.266143	0.263741	0.297463	0.299316	0.286565	0.28657	0.266164	0.286608	0.286604	0.325899	0.280108	0.32958	0.314387	0.274888	0.307803	0.317105	0.329016	0.329182	0.315269	0.309028	0.317437	0.335199	0.277654	0.33242	0.309329	0.301316	0.303323	0.310073	0.340994	0.333723	0.30933	0.305805	0.311946	0.50022
cv 706	0.223031	0.175078	0.222258	0.250071	0.222945	0.223031	0.222263	0.222116	0.220685	0.222947	0.222116	0.220685	0.234965	0.171086	0.233315	0.254763	0.217063	0.234966	0.233312	0.22803	0.226802	0.254763	0.22803	0.226802	0.286835	0.275711	0.317904	0.235344	0.198497	0.249006	0.261913	0.287689	0.317904	0.237654	0.249733	0.262469	0.290056	0.285038	0.324552	0.262706	0.186873	0.271179	0.288249	0.277929	0.314389	0.262706	0.271493	0.288299	0.497661
cv 707	0.262001	0.243224	0.262001	0.232234	0.193711	0.232234	0.232204	0.214948	0.214948	0.202081	0.208485	0.20861	0.273346	0.244367	0.273346	0.236375	0.176869	0.273239	0.27324	0.216258	0.216261	0.236381	0.216232	0.216253	0.279362	0.233862	0.293815	0.236861	0.210925	0.255255	0.292183	0.281744	0.294355	0.242696	0.258214	0.293497	0.306474	0.248871	0.314407	0.2651	0.241889	0.277319	0.310999	0.311193	0.315547	0.265099	0.281974	0.313481	0.519475
cv 708	0.305685	0.273159	0.305685	0.279436	0.289408	0.279435	0.279435	0.300686	0.300686	0.28184	0.282092	0.28209	0.297907	0.280474	0.297907	0.280263	0.299019	0.297909	0.297909	0.299319	0.29932	0.280273	0.299328	0.29958	0.278154	0.238151	0.289371	0.268267	0.180037	0.276357	0.287442	0.280648	0.289371	0.271599	0.277057	0.287443	0.261881	0.226342	0.272213	0.27923	0.185942	0.270648	0.279333	0.265618	0.272216	0.279229	0.272455	0.279336	0.393626
cv 709	0.302943	0.257503	0.301206	0.278599	0.267213	0.2786	0.2786	0.302943	0.301203	0.278601	0.2786	0.2786	0.294213	0.257925	0.294216	0.27914	0.264209	0.294217	0.294216	0.294216	0.294216	0.279152	0.294216	0.294216	0.315316	0.385429	0.349005	0.40519	0.255485	0.342896	0.348997	0.315104	0.348999	0.407245	0.328593	0.348995	0.293028	0.394778	0.330342	0.40078	0.263637	0.329072	0.330332	0.287954	0.33057	0.400779	0.326777	0.330563	0.507241
cv 710	0.210531	0.206984	0.210531	0.20445	0.206534	0.209333	0.209333	0.21237	0.21237	0.206443	0.211389	0.211389	0.229892	0.209698	0.229892	0.212706	0.212738	0.229433	0.229435	0.231466	0.231466	0.212704	0.231119	0.231119	0.287709	0.32144	0.315726	0.33142	0.280058	0.314285	0.321665	0.282221	0.310757	0.324742	0.307592	0.316364	0.293242	0.339046	0.328617	0.360889	0.299363	0.321697	0.331044	0.287914	0.322972	0.360889	0.314169	0.325186	0.481159
cv 711	0.213487	0.170543	0.201863	0.209085	0.226919	0.213487	0.201862	0.213487	0.201863	0.209086	0.213487	0.201862	0.198205	0.168808	0.189968	0.190825	0.228178	0.19821	0.18997	0.198209	0.18997	0.190837	0.198207	0.18997	0.288199	0.317141	0.313544	0.329049	0.261881	0.308548	0.313542	0.28082	0.307505	0.32751	0.280824	0.307509	0.311984	0.329118	0.339833	0.358055	0.278697	0.342992	0.351823	0.307026	0.333141	0.358055	0.340675	0.346903	0.532526
cv 712	0.272387	0.263675	0.272387	0.270145	0.260685	0.272432	0.272431	0.276703	0.276703	0.270102	0.276217	0.276217	0.281991	0.270133	0.281992	0.273039	0.270006	0.281995	0.281868	0.284285	0.284281	0.273032	0.284282	0.284718	0.331007	0.339593	0.356411	0.35398	0.299294	0.346156	0.352061	0.331007	0.356413	0.35789	0.347186	0.352102	0.320711	0.337332	0.347583	0.350549	0.326307	0.341	0.346044	0.322391	0.347575	0.350549	0.343818	0.347603	0.506574
cv 713	0.264674	0.238304	0.256564	0.243268	0.265945	0.2406	0.239635	0.269517	0.261501	0.244121	0.241812	0.240779	0.277258	0.237078	0.267172	0.237481	0.271404	0.245808	0.241798	0.281054	0.270634	0.237478	0.24775	0.243712	0.274297	0.322497	0.29243	0.3294	0.347052	0.27904	0.290469	0.274297	0.29243	0.3294	0.278618	0.290469	0.287817	0.336844	0.308428	0.347607	0.362119	0.31766	0.306379	0.287817	0.308427	0.347608	0.317436	0.306378	0.498773
cv 714	0.284039	0.253046	0.284039	0.272907	0.227392	0.28368	0.28368	0.245776	0.245776	0.228119	0.245776	0.245792	0.264159	0.250718	0.264159	0.273663	0.225523	0.264159	0.261834	0.242792	0.242793	0.273661	0.242793	0.242793	0.357429	0.365133	0.388516	0.416867	0.306601	0.357418	0.388519	0.359544	0.389253	0.422951	0.359544	0.389254	0.346436	0.353291	0.378079	0.417448	0.329662	0.362807	0.378056	0.35042	0.379532	0.417448	0.362699	0.379514	0.547255
cv 715	0.253393	0.264228	0.253393	0.261026	0.30315	0.250973	0.250973	0.253393	0.253393	0.261027	0.250973	0.250973	0.272407	0.257149	0.27241	0.269829	0.310415	0.268728	0.268727	0.272406	0.272409	0.269829	0.268729	0.268728	0.322664	0.349223	0.340832	0.384739	0.263294	0.323372	0.340944	0.317922	0.339403	0.383374	0.31795	0.339449	0.354223	0.362604	0.375063	0.41183	0.273206	0.37849	0.375199	0.34409	0.370322	0.41183	0.34401	0.370366	0.5677
cv 716	0.27927	0.256881	0.27927	0.275813	0.27241	0.281525	0.281525	0.283341	0.283341	0.277804	0.284514	0.284516	0.308135	0.265216	0.308135	0.28175	0.283211	0.308135	0.308242	0.309196	0.309194	0.281751	0.309197	0.309197	0.352716	0.356874	0.375082	0.34408	0.28421	0.335258	0.343193	0.355761	0.376255	0.346424	0.337094	0.344511	0.347529	0.367153	0.374055	0.342551	0.307534	0.331902	0.337027	0.353802	0.37624	0.34255	0.334051	0.338801	0.432238
cv 717	0.259622	0.207285	0.259543	0.223531	0.237351	0.223532	0.223532	0.2611	0.259516	0.223531	0.223532	0.223532	0.271023	0.211956	0.271024	0.228256	0.241252	0.255238	0.255239	0.271024	0.271024	0.228252	0.255213	0.255237	0.33603	0.311997	0.35027	0.361518	0.25667	0.357067	0.350269	0.329422	0.345265	0.354305	0.350286	0.345264	0.346722	0.329856	0.36961	0.382224	0.283464	0.375412	0.369602	0.339369	0.363336	0.382224	0.367561	0.363323	0.515753
cv 718	0.266828	0.23899	0.266829	0.286074	0.28266	0.267237	0.267237	0.269367	0.269366	0.286073	0.26942	0.26942	0.278913	0.239686	0.278917	0.288178	0.291939	0.278918	0.278918	0.279897	0.279896	0.288188	0.279893	0.279892	0.259447	0.24593	0.2683	0.263163	0.239508	0.250552	0.256795	0.253196	0.264187	0.266629	0.251362	0.257238	0.277126	0.258197	0.286544	0.288761	0.255411	0.273614	0.279867	0.270569	0.282315	0.288761	0.275291	0.281425	0.4559
cv 719	0.295338	0.325489	0.295338	0.313015	0.28273	0.295339	0.295339	0.296843	0.296782	0.305302	0.295953	0.295919	0.292779	0.325935	0.29278	0.311343	0.285269	0.292783	0.292788	0.292779	0.292778	0.311358	0.292784	0.292783	0.269458	0.364745	0.297092	0.337416	0.268941	0.290755	0.302956	0.269487	0.297041	0.338174	0.291466	0.30351	0.295315	0.376069	0.326678	0.351468	0.284367	0.319496	0.33225	0.295515	0.326276	0.351468	0.320403	0.333228	0.489513
cv 720	0.350938	0.328507	0.350938	0.326678	0.333628	0.32922	0.32922	0.331445	0.331445	0.319075	0.318447	0.318445	0.372242	0.336159	0.372242	0.330804	0.336673	0.350768	0.350785	0.34931	0.349315	0.330804	0.336306	0.336318	0.422195	0.424776	0.448215	0.449009	0.370309	0.435955	0.44815	0.42138	0.444992	0.453525	0.438427	0.449733	0.431103	0.411257	0.44737	0.442233	0.378251	0.441362	0.452456	0.424851	0.438973	0.442233	0.443941	0.452045	0.530921
cv 721	0.328372	0.351491	0.328372	0.358403	0.324032	0.328829	0.32882	0.319559	0.319558	0.331518	0.319555	0.319555	0.343187	0.35086	0.34319	0.364596	0.331949	0.343189	0.343191	0.334634	0.334637	0.364596	0.33463	0.334637	0.27068	0.186463	0.237791	0.237518	0.224676	0.251108	0.233561	0.27276	0.237789	0.239659	0.25111	0.233666	0.29052	0.203227	0.260628	0.263909	0.250465	0.273855	0.257805	0.293934	0.260623	0.263909	0.273978	0.25781	0.474026
cv 722	0.279961	0.312126	0.279961	0.300914	0.270059	0.274946	0.274946	0.269439	0.269439	0.269261	0.265828	0.265828	0.306612	0.312974	0.306612	0.308983	0.277204	0.301581	0.301581	0.293519	0.29352	0.308984	0.290577	0.290577	0.259497	0.297679	0.281202	0.27243	0.203389	0.263875	0.263631	0.253751	0.274479	0.271558	0.260587	0.260369	0.274877	0.305855	0.303285	0.298557	0.233213	0.284698	0.28467	0.268589	0.294296	0.298557	0.281199	0.281174	0.406757
cv 723	0.269994	0.238038	0.269994	0.235669	0.250841	0.250544	0.250544	0.269421	0.269421	0.238887	0.255782	0.255782	0.276459	0.241693	0.276459	0.238142	0.252388	0.266857	0.266857	0.276222	0.276221	0.238142	0.27051	0.270508	0.29782	0.2474	0.282512	0.331442	0.220431	0.335647	0.303721	0.291151	0.282513	0.332281	0.336327	0.285423	0.323424	0.259079	0.295191	0.337158	0.222123	0.339107	0.314558	0.295634	0.291325	0.337159	0.335654	0.316751	0.498
cv 724	0.386183	0.395299	0.386183	0.382872	0.374962	0.384614	0.384614	0.382883	0.382883	0.378763	0.381745	0.381745	0.403978	0.396156	0.403978	0.383306	0.375543	0.401861	0.401861	0.395318	0.395321	0.383313	0.39417	0.39417	0.329472	0.320567	0.347982	0.356622	0.211478	0.361164	0.347983	0.327604	0.347961	0.358064	0.36176	0.34796	0.336888	0.330653	0.355672	0.372696	0.223164	0.375645	0.381394	0.33189	0.355239	0.372697	0.375686	0.382099	0.468266
cv 725	0.213906	0.192348	0.213905	0.208697	0.233091	0.211885	0.211885	0.218034	0.218034	0.209832	0.214807	0.214807	0.212444	0.191546	0.212444	0.196795	0.230234	0.209224	0.209224	0.215931	0.215928	0.196797	0.212661	0.212663	0.335087	0.367673	0.36948	0.355134	0.339761	0.344628	0.360006	0.33863	0.369475	0.356075	0.344627	0.360006	0.350837	0.388405	0.389286	0.380646	0.334708	0.367944	0.384076	0.354134	0.390542	0.380646	0.36928	0.384074	0.509824
cv 726	0.243535	0.229522	0.243535	0.208299	0.263816	0.21267	0.212671	0.243536	0.243536	0.208299	0.212672	0.212672	0.23273	0.229677	0.232725	0.205382	0.265565	0.218906	0.218906	0.23274	0.232741	0.205397	0.218907	0.218902	0.228397	0.304069	0.26477	0.298766	0.132927	0.25338	0.264771	0.170423	0.21295	0.262465	0.202306	0.212947	0.258201	0.326529	0.297378	0.326043	0.164994	0.283493	0.305595	0.204554	0.249123	0.326043	0.241972	0.262251	0.499226
cv 727	0.231685	0.217865	0.231685	0.194359	0.211729	0.204138	0.204138	0.223051	0.223047	0.201176	0.211522	0.211521	0.21683	0.213172	0.216831	0.188886	0.218497	0.202682	0.202682	0.219678	0.219679	0.188897	0.208619	0.208621	0.28404	0.254825	0.268694	0.276501	0.182257	0.277055	0.259897	0.261073	0.256495	0.265455	0.264242	0.247015	0.288741	0.273045	0.280493	0.281899	0.187884	0.283816	0.271499	0.268143	0.267768	0.281899	0.271827	0.258252	0.504204
cv 728	0.172351	0.173487	0.172351	0.18594	0.171489	0.172351	0.172351	0.172693	0.172695	0.172954	0.172694	0.172693	0.177028	0.171462	0.177028	0.179626	0.173085	0.17703	0.177028	0.176902	0.176901	0.179625	0.176902	0.176901	0.29005	0.305694	0.299685	0.343386	0.231276	0.303059	0.299685	0.291132	0.3002	0.344391	0.306066	0.300201	0.303598	0.310783	0.312656	0.342443	0.254783	0.32447	0.321788	0.304741	0.313205	0.342443	0.326298	0.323096	0.518649
cv 729	0.200775	0.236904	0.200775	0.238098	0.258049	0.2017	0.201701	0.2063	0.206301	0.240286	0.206472	0.206472	0.206595	0.232248	0.206602	0.231175	0.262117	0.2066	0.20656	0.210259	0.210262	0.231187	0.210271	0.209818	0.229508	0.313365	0.25907	0.319779	0.248374	0.288751	0.259074	0.230606	0.259072	0.322553	0.288891	0.259071	0.261155	0.338613	0.293762	0.346109	0.255197	0.326958	0.319568	0.268387	0.294645	0.346109	0.329665	0.322462	0.519121
cv 730	0.333313	0.351162	0.333313	0.30901	0.333188	0.333314	0.333314	0.331497	0.331497	0.307906	0.331495	0.331495	0.356314	0.356064	0.356314	0.316717	0.332725	0.356315	0.356315	0.351597	0.351597	0.316731	0.351598	0.351597	0.258364	0.257812	0.281822	0.244371	0.154389	0.255403	0.281822	0.237083	0.259648	0.244404	0.237085	0.259647	0.263817	0.249947	0.280451	0.245857	0.17299	0.250239	0.260229	0.242398	0.260906	0.245857	0.250194	0.259532	0.467005
cv 731	0.315401	0.267526	0.299477	0.267192	0.301286	0.27126	0.259781	0.316622	0.300914	0.267531	0.27191	0.260704	0.332577	0.27173	0.314487	0.27414	0.30765	0.290674	0.276682	0.333457	0.315278	0.274138	0.291845	0.277626	0.32464	0.301601	0.341057	0.301058	0.237592	0.312354	0.321414	0.32464	0.341057	0.301058	0.312354	0.321414	0.344459	0.30949	0.357658	0.312679	0.270654	0.320048	0.32561	0.344459	0.357657	0.312679	0.320048	0.325603	0.51479
cv 732	0.343378	0.297094	0.341851	0.358416	0.323325	0.343378	0.341848	0.334879	0.33488	0.323325	0.334879	0.33488	0.332019	0.297053	0.330829	0.358829	0.316503	0.332024	0.330824	0.322936	0.322932	0.358829	0.322935	0.32293	0.279507	0.260628	0.30319	0.234908	0.183557	0.254413	0.274338	0.265325	0.298806	0.237869	0.255061	0.274894	0.288554	0.278227	0.313573	0.256565	0.193226	0.266761	0.28895	0.26979	0.305848	0.256565	0.266154	0.288576	0.523113
cv 733	0.256555	0.291372	0.256555	0.247399	0.297046	0.253112	0.25312	0.256555	0.256555	0.247398	0.253102	0.253109	0.274994	0.299755	0.274994	0.248618	0.305107	0.272053	0.272086	0.274994	0.274994	0.248619	0.272051	0.272054	0.272887	0.233617	0.273155	0.22494	0.215402	0.24837	0.270448	0.272566	0.273473	0.228619	0.249981	0.270801	0.295429	0.243564	0.291106	0.244494	0.251377	0.262766	0.268777	0.297012	0.29183	0.244492	0.265417	0.269934	0.474623
cv 734	0.19111	0.170951	0.19111	0.204506	0.226994	0.19111	0.19111	0.19111	0.19111	0.204506	0.19111	0.191069	0.203116	0.172059	0.203116	0.205442	0.22283	0.203116	0.203116	0.203116	0.203116	0.205447	0.203116	0.203116	0.205406	0.190535	0.224219	0.263026	0.195384	0.237354	0.239144	0.205406	0.224219	0.263026	0.237354	0.239145	0.192701	0.195946	0.213319	0.283564	0.218632	0.240866	0.219367	0.192701	0.213319	0.283564	0.240869	0.219422	0.400593
cv 735	0.269073	0.262086	0.269074	0.267867	0.266755	0.263434	0.263437	0.26827	0.268269	0.251366	0.260453	0.260451	0.291752	0.265648	0.291753	0.249362	0.265702	0.273911	0.27395	0.286151	0.28615	0.249364	0.2654	0.265419	0.308395	0.337339	0.328529	0.25639	0.236848	0.2604	0.277838	0.298401	0.320499	0.258024	0.260304	0.277347	0.324461	0.348686	0.346073	0.288763	0.253535	0.288795	0.307355	0.315342	0.337427	0.288762	0.289358	0.307333	0.450096
cv 736	0.261317	0.23995	0.248977	0.238503	0.240553	0.253817	0.243231	0.250493	0.241067	0.233254	0.246773	0.237163	0.262949	0.242201	0.250854	0.235612	0.232299	0.259846	0.247604	0.248404	0.238384	0.23562	0.246891	0.236284	0.397877	0.38259	0.405519	0.381945	0.310676	0.405691	0.405519	0.397308	0.405815	0.381655	0.402596	0.405815	0.395819	0.392705	0.405705	0.387332	0.330631	0.406041	0.410113	0.396195	0.406079	0.387331	0.404194	0.411844	0.506593
cv 737	0.223814	0.217373	0.223814	0.226693	0.236203	0.224746	0.224747	0.223814	0.223745	0.226693	0.224747	0.224747	0.227975	0.225922	0.227974	0.230833	0.244898	0.228036	0.228035	0.227974	0.227974	0.230831	0.228035	0.228035	0.408043	0.362252	0.416914	0.425739	0.3232	0.44234	0.416913	0.411847	0.417804	0.428882	0.443463	0.417806	0.423918	0.371201	0.430116	0.441447	0.346186	0.456636	0.430122	0.429474	0.431751	0.441447	0.458082	0.431752	0.610338
cv 738	0.1903	0.152379	0.1903	0.172876	0.156278	0.188005	0.188005	0.164332	0.164331	0.156648	0.163951	0.163951	0.211741	0.160432	0.211741	0.177095	0.167176	0.209392	0.209396	0.187225	0.187224	0.177094	0.186508	0.18651	0.319345	0.282832	0.318343	0.303667	0.224153	0.314464	0.313615	0.314736	0.318342	0.303668	0.314467	0.313825	0.34745	0.301745	0.348085	0.345256	0.262109	0.35393	0.352178	0.343202	0.348251	0.345256	0.353938	0.352209	0.545575
cv 739	0.281217	0.251089	0.281217	0.271221	0.264537	0.278913	0.278913	0.279831	0.279831	0.263353	0.278009	0.278008	0.289822	0.250576	0.289822	0.273713	0.274889	0.289351	0.289351	0.29137	0.291371	0.273715	0.290979	0.290979	0.277283	0.288561	0.310059	0.290125	0.253369	0.288819	0.308945	0.280386	0.312809	0.294891	0.291957	0.311959	0.289222	0.300592	0.325094	0.292236	0.260998	0.295677	0.314429	0.294912	0.329454	0.292236	0.300009	0.318921	0.500846
cv 740	0.327418	0.315625	0.327418	0.330526	0.328053	0.328917	0.328917	0.332551	0.332551	0.32603	0.33258	0.33258	0.34779	0.322065	0.34779	0.338038	0.340816	0.348096	0.348097	0.351161	0.351161	0.338039	0.351277	0.350245	0.264577	0.305589	0.294537	0.284132	0.215093	0.261389	0.277803	0.267256	0.294533	0.28841	0.261526	0.278093	0.271422	0.310836	0.309227	0.287302	0.217252	0.267571	0.283624	0.27377	0.309435	0.287303	0.271088	0.286573	0.408475
cv 741	0.280037	0.299041	0.280037	0.256281	0.316203	0.261389	0.261402	0.280037	0.280037	0.256279	0.261402	0.261397	0.244757	0.292445	0.24476	0.246506	0.308397	0.244761	0.244653	0.24476	0.24476	0.246522	0.244762	0.244687	0.317424	0.300614	0.333935	0.289047	0.30264	0.301357	0.319484	0.31861	0.334158	0.291642	0.303036	0.320672	0.300886	0.316004	0.323017	0.302655	0.331139	0.312984	0.325851	0.302234	0.323323	0.302654	0.313148	0.326676	0.504761
cv 742	0.20938	0.204301	0.20938	0.195954	0.224731	0.204587	0.204587	0.20938	0.20938	0.195954	0.204587	0.204587	0.220398	0.208937	0.220398	0.199339	0.229203	0.220104	0.220104	0.220398	0.220398	0.199339	0.220101	0.220103	0.260214	0.18937	0.233364	0.254027	0.220646	0.270576	0.233363	0.261486	0.233364	0.254027	0.270602	0.233363	0.237005	0.17784	0.213967	0.255154	0.244815	0.26012	0.213969	0.242192	0.213967	0.255155	0.261329	0.21397	0.453964
cv 743	0.20487	0.208193	0.20487	0.221954	0.206364	0.204871	0.204871	0.201505	0.201505	0.216848	0.201505	0.201505	0.227844	0.214632	0.227844	0.231455	0.219418	0.227844	0.227849	0.226463	0.226463	0.231458	0.226463	0.226462	0.358753	0.366422	0.38034	0.338726	0.333606	0.338726	0.365468	0.364738	0.380339	0.345651	0.345651	0.364668	0.346052	0.3591	0.373447	0.351735	0.352934	0.359579	0.375219	0.354882	0.373439	0.351734	0.364782	0.378298	0.504109
cv 744	0.250498	0.250397	0.250499	0.243244	0.254837	0.250501	0.2505	0.246938	0.246936	0.235559	0.246938	0.246938	0.237672	0.253845	0.237668	0.240469	0.253319	0.23767	0.23767	0.233416	0.233415	0.240478	0.233416	0.233412	0.278803	0.247913	0.265796	0.269061	0.212988	0.282119	0.265797	0.278803	0.265796	0.269061	0.282119	0.265796	0.284364	0.260698	0.276844	0.279232	0.241551	0.289455	0.283339	0.284364	0.276844	0.279232	0.289455	0.283321	0.445934
cv 745	0.276265	0.250662	0.274527	0.252967	0.277385	0.257408	0.257409	0.280188	0.280188	0.252966	0.257406	0.257406	0.268245	0.250908	0.268245	0.252732	0.274079	0.260336	0.260336	0.27258	0.27256	0.252736	0.260336	0.260335	0.207619	0.205778	0.243199	0.243697	0.120203	0.221092	0.23992	0.184942	0.22214	0.221452	0.210942	0.229927	0.202706	0.20139	0.242023	0.249115	0.140088	0.233392	0.254307	0.1821	0.221829	0.249115	0.223617	0.244402	0.424756
cv 746	0.241267	0.282978	0.241267	0.279753	0.289422	0.24172	0.241718	0.244802	0.244802	0.279311	0.244946	0.244946	0.26167	0.283391	0.26167	0.284862	0.292589	0.261671	0.261692	0.264445	0.264436	0.284866	0.264447	0.26455	0.332597	0.341629	0.355124	0.375926	0.343678	0.366774	0.355134	0.332597	0.355121	0.375926	0.366775	0.355132	0.342532	0.355497	0.368565	0.3837	0.356886	0.377053	0.391786	0.342534	0.368563	0.3837	0.377054	0.39185	0.552572
cv 747	0.25273	0.280979	0.25273	0.254743	0.222125	0.252732	0.252732	0.205774	0.205774	0.220095	0.205773	0.205244	0.270799	0.285425	0.270799	0.256056	0.228256	0.270803	0.270805	0.222764	0.222764	0.256065	0.22277	0.222751	0.2788	0.316301	0.303753	0.325604	0.225717	0.303868	0.303754	0.2788	0.303753	0.325604	0.303818	0.303753	0.28422	0.324012	0.31254	0.337002	0.24229	0.315951	0.324351	0.28422	0.312533	0.337002	0.315922	0.324247	0.465494
cv 748	0.264092	0.211314	0.264092	0.259446	0.202217	0.264238	0.264238	0.228318	0.228318	0.202227	0.22832	0.22832	0.271744	0.210335	0.271744	0.259358	0.20796	0.271744	0.271744	0.247187	0.247185	0.259359	0.247185	0.247186	0.385126	0.404439	0.412307	0.422931	0.29032	0.398835	0.412293	0.385126	0.412299	0.425036	0.397389	0.412293	0.397084	0.409293	0.427141	0.4408	0.321	0.410524	0.427107	0.39708	0.42712	0.4408	0.409927	0.427104	0.522376
cv 749	0.233035	0.235956	0.233035	0.253064	0.224591	0.232979	0.232979	0.226399	0.226399	0.232276	0.227103	0.227104	0.227802	0.237454	0.227802	0.25023	0.227449	0.227383	0.227383	0.223915	0.223915	0.250232	0.2234	0.223401	0.349336	0.320899	0.373449	0.379472	0.189128	0.385497	0.386639	0.320078	0.349481	0.355703	0.361679	0.351382	0.359158	0.332521	0.387955	0.411562	0.227816	0.412647	0.397883	0.331159	0.367258	0.411563	0.392079	0.37792	0.504262
cv 750	0.28133	0.310612	0.28133	0.319615	0.327523	0.28133	0.281125	0.28133	0.281331	0.319857	0.28133	0.281077	0.307775	0.310407	0.307779	0.328465	0.332336	0.307779	0.307777	0.308167	0.308092	0.328471	0.308178	0.308135	0.268609	0.267519	0.294717	0.313515	0.272539	0.269804	0.294142	0.270829	0.294829	0.318245	0.271525	0.294803	0.28994	0.285998	0.315884	0.336167	0.300452	0.303162	0.311608	0.292657	0.315935	0.336167	0.306736	0.312355	0.50263
cv 751	0.271778	0.244652	0.271778	0.252831	0.251739	0.252779	0.252783	0.254282	0.251823	0.246784	0.246782	0.246782	0.291844	0.250177	0.291844	0.249954	0.257158	0.278042	0.278041	0.278718	0.278718	0.249954	0.262047	0.262101	0.352656	0.344237	0.386502	0.393379	0.250598	0.394031	0.392103	0.352656	0.386503	0.396443	0.39573	0.393692	0.359017	0.354626	0.398595	0.409391	0.283274	0.409323	0.409293	0.359012	0.398596	0.409388	0.411728	0.411697	0.469352
cv 752	0.220274	0.169664	0.21284	0.190736	0.20094	0.197165	0.193738	0.216116	0.212755	0.183845	0.192931	0.191686	0.227182	0.174346	0.227182	0.197018	0.200004	0.210526	0.210526	0.223514	0.223514	0.197011	0.206933	0.206933	0.305556	0.302895	0.327189	0.313583	0.186971	0.311995	0.326524	0.281938	0.308771	0.293664	0.294967	0.311681	0.29751	0.302457	0.31975	0.31988	0.206476	0.313793	0.32469	0.272845	0.301742	0.31988	0.298098	0.311428	0.465766
cv 753	0.226865	0.175261	0.226865	0.244845	0.244527	0.226865	0.226865	0.227873	0.227873	0.246299	0.227874	0.227874	0.246994	0.168163	0.246994	0.251978	0.25042	0.246994	0.246994	0.247518	0.247523	0.251979	0.24752	0.247524	0.31566	0.292663	0.3403	0.317939	0.301985	0.322074	0.335295	0.31566	0.3403	0.318096	0.322074	0.335287	0.337479	0.312894	0.365998	0.335987	0.32962	0.344201	0.361168	0.337478	0.365998	0.335988	0.344201	0.361167	0.412708
cv 754	0.257564	0.271573	0.257564	0.285439	0.302919	0.257563	0.257564	0.261498	0.261497	0.286859	0.261498	0.261498	0.276539	0.272934	0.276539	0.290202	0.310045	0.276539	0.276487	0.277732	0.277734	0.290203	0.277744	0.277734	0.248204	0.29775	0.277577	0.311634	0.206502	0.248204	0.277579	0.248205	0.277577	0.313657	0.248211	0.277574	0.261792	0.31299	0.294081	0.342825	0.240523	0.262281	0.294078	0.264777	0.294075	0.342825	0.264211	0.294079	0.474809
cv 755	0.178403	0.17133	0.175545	0.190345	0.19357	0.178403	0.175545	0.179978	0.176974	0.190277	0.179979	0.176973	0.191523	0.177051	0.189328	0.196329	0.203573	0.191525	0.189328	0.192355	0.19013	0.196331	0.192357	0.190131	0.371613	0.360062	0.369466	0.36662	0.298128	0.370013	0.380689	0.372792	0.369466	0.366619	0.370015	0.380802	0.385687	0.3617	0.38078	0.370459	0.33243	0.373481	0.382991	0.389663	0.380791	0.370459	0.373482	0.382988	0.561513
cv 756	0.243146	0.272597	0.243146	0.27131	0.251982	0.243154	0.243154	0.237907	0.237907	0.261407	0.23791	0.237708	0.253493	0.27132	0.253491	0.276292	0.265499	0.253497	0.253499	0.25041	0.250409	0.276308	0.250418	0.250417	0.378691	0.367546	0.404256	0.381943	0.302529	0.388886	0.401206	0.378692	0.404255	0.383414	0.388886	0.401201	0.388243	0.384827	0.414326	0.407623	0.283669	0.409615	0.421265	0.394546	0.418125	0.407624	0.412965	0.424029	0.485562
cv 757	0.291436	0.287203	0.291436	0.27815	0.29637	0.2897	0.2897	0.294614	0.294614	0.280426	0.292041	0.292041	0.308637	0.290608	0.308637	0.270517	0.305252	0.304592	0.30462	0.309754	0.309751	0.270517	0.30562	0.305632	0.398928	0.371686	0.404851	0.379827	0.310162	0.392708	0.406187	0.398929	0.404851	0.379828	0.392713	0.406763	0.386588	0.370069	0.399301	0.390449	0.306125	0.400372	0.410317	0.378146	0.399302	0.390449	0.400384	0.41054	0.528521
cv 758	0.320316	0.305805	0.320316	0.318152	0.320043	0.320315	0.320315	0.320315	0.320338	0.320044	0.320315	0.320381	0.335683	0.307712	0.335683	0.309835	0.3253	0.335683	0.335836	0.335683	0.335683	0.309835	0.335683	0.335683	0.230644	0.288979	0.267125	0.303782	0.258388	0.263047	0.274763	0.230644	0.267122	0.303783	0.263047	0.274775	0.255237	0.307473	0.294198	0.329005	0.282836	0.293714	0.303319	0.255237	0.294193	0.329004	0.293711	0.303407	0.507625
cv 759	0.341869	0.327437	0.341869	0.346798	0.309855	0.341871	0.341871	0.337374	0.337374	0.309856	0.337374	0.337374	0.35317	0.3305	0.35317	0.342505	0.310217	0.353169	0.353168	0.351916	0.351916	0.342505	0.351916	0.351915	0.342176	0.282364	0.31238	0.275392	0.298254	0.288044	0.273472	0.349127	0.312382	0.278443	0.289677	0.273473	0.334521	0.286443	0.310799	0.271998	0.297781	0.283446	0.272068	0.344741	0.311383	0.271998	0.286032	0.272148	0.54616
cv 760	0.314057	0.333267	0.314056	0.284312	0.33715	0.286321	0.28632	0.316552	0.316554	0.284313	0.286322	0.286321	0.319923	0.337057	0.319923	0.291101	0.32896	0.300773	0.300774	0.323442	0.323425	0.291115	0.300773	0.300774	0.37447	0.349552	0.386063	0.275418	0.334542	0.286048	0.314039	0.373334	0.386574	0.277877	0.28064	0.310175	0.390035	0.371078	0.406987	0.303857	0.327849	0.307405	0.336828	0.388215	0.407309	0.303856	0.306084	0.331239	0.509524
cv 761	0.283258	0.267029	0.28292	0.288514	0.302395	0.284083	0.283474	0.283258	0.28292	0.288515	0.284085	0.283474	0.292936	0.269634	0.292936	0.293004	0.30347	0.292936	0.292936	0.292936	0.292936	0.293004	0.292936	0.292936	0.255779	0.222656	0.257922	0.260384	0.241652	0.264217	0.253181	0.255979	0.257589	0.262247	0.26516	0.253718	0.260128	0.223559	0.260092	0.283461	0.258502	0.280721	0.264556	0.262158	0.260586	0.28346	0.282657	0.266294	0.449915
cv 762	0.291452	0.271222	0.284684	0.305123	0.32659	0.288938	0.283721	0.291033	0.285346	0.304491	0.288116	0.283758	0.314046	0.274942	0.305996	0.304977	0.326184	0.304974	0.300674	0.311473	0.305504	0.304977	0.303024	0.299747	0.292557	0.333508	0.311983	0.397047	0.252329	0.292557	0.31198	0.292557	0.311981	0.400039	0.292557	0.311981	0.311236	0.344651	0.332111	0.405993	0.279819	0.343116	0.332112	0.311236	0.332113	0.405993	0.344697	0.332112	0.51823
cv 763	0.140845	0.126229	0.140845	0.146286	0.16602	0.137307	0.137307	0.140846	0.140846	0.146286	0.137307	0.137307	0.115431	0.124604	0.115432	0.137221	0.174118	0.112845	0.112843	0.11543	0.115432	0.137224	0.112846	0.112844	0.322305	0.335229	0.349788	0.317476	0.223747	0.322657	0.332738	0.31654	0.347807	0.317476	0.322657	0.33274	0.332583	0.347132	0.36107	0.311848	0.248459	0.317197	0.328949	0.326593	0.357348	0.311848	0.317198	0.32895	0.50921
cv 764	0.237509	0.278081	0.237509	0.282032	0.290502	0.239522	0.239521	0.23751	0.237427	0.291871	0.239527	0.239532	0.231195	0.277659	0.231196	0.286307	0.295274	0.231195	0.231197	0.231197	0.231197	0.286307	0.231198	0.231198	0.232835	0.273566	0.253216	0.276327	0.302638	0.232835	0.253186	0.232835	0.253215	0.276327	0.232835	0.253189	0.237355	0.292473	0.261614	0.306965	0.333387	0.237355	0.261592	0.237355	0.261612	0.306965	0.237355	0.261592	0.483026
cv 765	0.231526	0.221002	0.231526	0.228539	0.22561	0.230806	0.230806	0.238952	0.238952	0.227848	0.235695	0.235695	0.235239	0.227229	0.23524	0.230837	0.232895	0.235042	0.235044	0.239928	0.239929	0.230837	0.239388	0.239363	0.335696	0.333077	0.362576	0.361191	0.225644	0.355324	0.362586	0.320405	0.351948	0.351078	0.342608	0.351965	0.34183	0.339268	0.370959	0.363754	0.252321	0.357896	0.371764	0.332837	0.365639	0.363754	0.353047	0.367818	0.511632
cv 766	0.239684	0.209008	0.239684	0.247324	0.192727	0.239684	0.239684	0.216805	0.216805	0.192727	0.216805	0.216805	0.228303	0.209125	0.228304	0.248869	0.194006	0.228308	0.228307	0.21535	0.215349	0.248863	0.215349	0.21535	0.319397	0.321134	0.340044	0.37259	0.296882	0.365986	0.343201	0.322217	0.341478	0.377761	0.36991	0.345402	0.330288	0.321687	0.347749	0.390999	0.305087	0.384914	0.34818	0.334379	0.35003	0.390999	0.389334	0.351349	0.486553
cv 767	0.349818	0.315453	0.349818	0.356845	0.337172	0.35111	0.35111	0.348628	0.348628	0.343771	0.349332	0.349329	0.36783	0.32354	0.36783	0.360549	0.344787	0.36783	0.36783	0.366364	0.366364	0.360549	0.366363	0.366271	0.284037	0.300223	0.308575	0.327209	0.336315	0.293228	0.304378	0.284038	0.308574	0.329622	0.293227	0.304376	0.296976	0.312745	0.321429	0.348679	0.324644	0.315011	0.323247	0.304981	0.321891	0.348679	0.317015	0.32338	0.498807
cv 768	0.219606	0.233164	0.219606	0.215633	0.225934	0.220545	0.220546	0.218882	0.218882	0.216737	0.219197	0.219197	0.220458	0.237697	0.220459	0.223171	0.233656	0.22046	0.220386	0.221275	0.221271	0.223182	0.221275	0.221271	0.389129	0.352419	0.413055	0.34712	0.240666	0.349002	0.357044	0.384754	0.413056	0.34813	0.349592	0.357829	0.401312	0.361208	0.425804	0.36683	0.26318	0.382414	0.388243	0.394076	0.425801	0.36683	0.382657	0.388324	0.495172
cv 769	0.201035	0.209861	0.201035	0.22949	0.165695	0.201343	0.201343	0.178775	0.178774	0.165696	0.178774	0.178774	0.192965	0.209333	0.192966	0.23251	0.175057	0.192965	0.192966	0.182905	0.182905	0.23251	0.182905	0.182905	0.362224	0.373306	0.381441	0.390998	0.34009	0.379382	0.381442	0.362225	0.381441	0.396389	0.379384	0.381436	0.345747	0.37481	0.37075	0.383504	0.361539	0.362749	0.370382	0.345746	0.370747	0.383504	0.362749	0.370385	0.409941
cv 770	0.363734	0.34646	0.363733	0.378411	0.333848	0.363734	0.363735	0.356537	0.356537	0.333849	0.356537	0.356537	0.388609	0.350209	0.388611	0.386202	0.336561	0.38861	0.388706	0.373391	0.373389	0.386202	0.373392	0.373392	0.287141	0.247078	0.289817	0.377349	0.243748	0.287141	0.289818	0.283882	0.289813	0.374808	0.283887	0.289812	0.295214	0.253696	0.296857	0.363736	0.269475	0.330748	0.310942	0.293069	0.296901	0.363736	0.33159	0.312607	0.508256
cv 771	0.226681	0.217476	0.226681	0.215091	0.223198	0.227548	0.227548	0.225058	0.225056	0.211623	0.225685	0.225703	0.235653	0.221554	0.235653	0.210749	0.213774	0.235653	0.235653	0.229862	0.229864	0.210757	0.22986	0.229901	0.270938	0.258115	0.2965	0.28651	0.222949	0.281734	0.29455	0.269389	0.294461	0.287596	0.282641	0.293827	0.292886	0.27564	0.31508	0.314989	0.262771	0.306086	0.314905	0.295851	0.315082	0.314989	0.308055	0.314849	0.472846
cv 772	0.333658	0.297973	0.333658	0.313139	0.30047	0.333658	0.333658	0.311923	0.311916	0.300463	0.311878	0.311859	0.341654	0.303319	0.341654	0.308534	0.3051	0.341654	0.341654	0.333811	0.333811	0.308542	0.3338	0.3338	0.200504	0.0920872	0.149072	0.234799	0.216778	0.230751	0.152325	0.199832	0.145817	0.238782	0.232851	0.145798	0.226516	0.0996154	0.159095	0.259287	0.237019	0.25888	0.184534	0.229678	0.157387	0.259287	0.263114	0.1874	0.430855
cv 773	0.291416	0.270992	0.291416	0.298204	0.319228	0.291916	0.291918	0.291415	0.291416	0.298205	0.291918	0.291918	0.290645	0.263833	0.290642	0.297529	0.32325	0.290644	0.290642	0.290645	0.290645	0.297531	0.290645	0.290145	0.342472	0.294991	0.342626	0.349542	0.259136	0.353819	0.342626	0.325392	0.329816	0.346526	0.339954	0.329816	0.366018	0.314615	0.371635	0.347981	0.284584	0.361468	0.374001	0.348412	0.357835	0.347981	0.353542	0.36464	0.557138
cv 774	0.275372	0.308833	0.275372	0.261283	0.284598	0.254315	0.254315	0.278281	0.278281	0.263582	0.257487	0.257487	0.297889	0.31148	0.297889	0.269741	0.288173	0.278401	0.2784	0.299715	0.299715	0.269739	0.281647	0.281647	0.294847	0.28431	0.302875	0.31983	0.242277	0.306238	0.300973	0.294847	0.302875	0.31983	0.306299	0.300973	0.302113	0.283981	0.310914	0.336995	0.255953	0.32501	0.308003	0.302113	0.310917	0.336995	0.324978	0.308003	0.461469
cv 775	0.279998	0.277603	0.279998	0.283431	0.270483	0.279998	0.279998	0.277428	0.277427	0.270483	0.277428	0.277427	0.300222	0.281973	0.300222	0.286269	0.276542	0.300222	0.300222	0.297411	0.297412	0.28627	0.297411	0.297412	0.332472	0.361726	0.355805	0.324219	0.310599	0.324404	0.329251	0.332469	0.355806	0.32575	0.324544	0.330162	0.340538	0.370315	0.368762	0.344125	0.334885	0.341465	0.346987	0.344208	0.369873	0.344125	0.342519	0.34872	0.519139
cv 776	0.225135	0.253475	0.225135	0.274872	0.314251	0.225135	0.225135	0.225135	0.225133	0.274872	0.225135	0.224708	0.245601	0.250344	0.245604	0.2759	0.326916	0.245603	0.244986	0.245602	0.245602	0.275905	0.245237	0.24525	0.203946	0.258957	0.222659	0.237461	0.208045	0.205723	0.22266	0.208399	0.224458	0.24394	0.208395	0.224458	0.218816	0.267366	0.24049	0.254793	0.237967	0.227129	0.24049	0.224435	0.242979	0.254794	0.230204	0.242977	0.400037
cv 777	0.271658	0.279846	0.271323	0.296379	0.295453	0.268471	0.267961	0.259089	0.25776	0.277265	0.254287	0.252693	0.29466	0.2892	0.294662	0.305901	0.300722	0.292172	0.292168	0.282268	0.281802	0.305904	0.278879	0.278047	0.231168	0.226072	0.230249	0.190739	0.280889	0.202791	0.206287	0.231168	0.230249	0.19074	0.202794	0.206298	0.254314	0.223016	0.249816	0.205789	0.305563	0.215066	0.21406	0.254311	0.249819	0.205789	0.215073	0.214069	0.452222
cv 778	0.215358	0.18681	0.215358	0.199007	0.19852	0.211935	0.211952	0.21436	0.21436	0.199304	0.212782	0.21278	0.231147	0.192847	0.231147	0.201713	0.208033	0.230919	0.230919	0.231634	0.231634	0.20171	0.231577	0.231577	0.412487	0.3592	0.423159	0.394868	0.273358	0.409205	0.423159	0.40228	0.421503	0.393133	0.406142	0.421503	0.413355	0.362661	0.423319	0.408305	0.31012	0.419901	0.438608	0.408781	0.423264	0.408305	0.419176	0.438364	0.524896
cv 779	0.225652	0.247863	0.225652	0.240173	0.255402	0.226159	0.226159	0.228014	0.228014	0.241298	0.228277	0.228277	0.220413	0.250351	0.220412	0.236222	0.254819	0.220421	0.220314	0.221359	0.221358	0.236218	0.221371	0.221366	0.261645	0.285546	0.279901	0.314185	0.295937	0.262386	0.2799	0.261646	0.279901	0.31464	0.262386	0.2799	0.263526	0.295246	0.287577	0.329005	0.315413	0.290447	0.287577	0.263524	0.287574	0.329005	0.290856	0.287576	0.548032
cv 780	0.184049	0.187884	0.178762	0.202937	0.218992	0.181887	0.17631	0.186256	0.181225	0.203424	0.18363	0.178262	0.176774	0.187826	0.173931	0.203021	0.225148	0.175809	0.17258	0.177912	0.175161	0.203029	0.176921	0.173776	0.127196	0.250026	0.161691	0.169351	0.242517	0.142985	0.155093	0.129051	0.16169	0.173347	0.14292	0.155096	0.150545	0.254016	0.189174	0.199566	0.275804	0.180061	0.190425	0.154542	0.189164	0.199566	0.181109	0.190859	0.439786
cv 781	0.221459	0.229346	0.221459	0.220761	0.207584	0.221461	0.221366	0.213408	0.213408	0.214662	0.213407	0.213407	0.235982	0.227938	0.235982	0.231051	0.206434	0.235983	0.235983	0.225049	0.225049	0.231056	0.225043	0.225048	0.332074	0.354169	0.361153	0.283321	0.328237	0.30295	0.310647	0.333143	0.361156	0.286318	0.304865	0.311471	0.310919	0.343721	0.340227	0.275864	0.340702	0.290838	0.302984	0.313413	0.340431	0.275864	0.293657	0.303916	0.465223
cv 782	0.250145	0.265078	0.250145	0.275728	0.26861	0.250145	0.250145	0.247469	0.247469	0.268387	0.247469	0.247469	0.26577	0.271305	0.26577	0.287395	0.268639	0.26577	0.26577	0.260151	0.260159	0.287401	0.260151	0.260158	0.271206	0.298238	0.300795	0.328287	0.279651	0.289396	0.304435	0.271206	0.300797	0.329037	0.289395	0.304435	0.283537	0.315762	0.315881	0.352978	0.300747	0.304239	0.319301	0.283536	0.315881	0.352978	0.304243	0.319302	0.486875
cv 783	0.272741	0.244574	0.264449	0.268504	0.281351	0.272741	0.264449	0.272741	0.264449	0.268504	0.272741	0.264449	0.290203	0.247648	0.283627	0.273115	0.291174	0.290204	0.283631	0.290203	0.283629	0.273115	0.290203	0.283632	0.286672	0.278691	0.298581	0.297457	0.268781	0.281387	0.296965	0.283364	0.296467	0.29749	0.279638	0.295211	0.301655	0.286056	0.312544	0.312059	0.262609	0.291956	0.308491	0.296295	0.30842	0.31206	0.28869	0.305243	0.435816
cv 784	0.223577	0.207809	0.221135	0.230682	0.216169	0.223581	0.221136	0.223577	0.221135	0.230684	0.223584	0.221139	0.23853	0.208336	0.234408	0.236415	0.223322	0.238541	0.23441	0.23853	0.234406	0.236424	0.239061	0.234409	0.288211	0.338022	0.306546	0.357185	0.165438	0.28672	0.306546	0.265266	0.284297	0.327153	0.265277	0.284298	0.305796	0.344931	0.323862	0.366936	0.195335	0.327885	0.323575	0.285882	0.305877	0.366936	0.307987	0.306214	0.501874
cv 785	0.281947	0.233633	0.259056	0.302718	0.27348	0.281948	0.259056	0.277245	0.261599	0.27348	0.277245	0.261599	0.302818	0.236698	0.27592	0.302177	0.275455	0.302822	0.27592	0.29227	0.273654	0.30218	0.29227	0.273654	0.26212	0.296903	0.27894	0.302636	0.231553	0.275693	0.279639	0.259094	0.276314	0.299683	0.27405	0.278523	0.280099	0.306822	0.301145	0.300587	0.22542	0.283139	0.291156	0.273941	0.291423	0.300587	0.277743	0.285643	0.472037
cv 786	0.234213	0.200041	0.222548	0.252315	0.241848	0.234213	0.222548	0.229936	0.215012	0.248149	0.229937	0.215012	0.240226	0.182641	0.22502	0.249864	0.246334	0.24023	0.22502	0.236625	0.216905	0.249879	0.236625	0.216906	0.210757	0.28694	0.231109	0.266439	0.152056	0.231039	0.234681	0.210758	0.23111	0.26773	0.231031	0.234609	0.226057	0.2991	0.250571	0.293647	0.182869	0.264363	0.264502	0.22608	0.25057	0.293647	0.264385	0.264538	0.483353
cv 787	0.359122	0.337645	0.359122	0.34528	0.324054	0.359124	0.359124	0.350879	0.350879	0.341518	0.350879	0.350879	0.37324	0.336442	0.373242	0.350335	0.331657	0.373242	0.373374	0.367038	0.367039	0.350357	0.367035	0.367034	0.236679	0.246522	0.247217	0.252608	0.211879	0.249533	0.258732	0.236677	0.247217	0.255685	0.249532	0.259211	0.251764	0.253179	0.262683	0.282757	0.229504	0.272309	0.280505	0.257931	0.263663	0.282758	0.274831	0.282871	0.457101
cv 788	0.249264	0.284435	0.249264	0.294779	0.305574	0.2494	0.249399	0.249093	0.249088	0.290795	0.249127	0.249125	0.259261	0.2808	0.259262	0.302067	0.306937	0.259265	0.259263	0.257103	0.257108	0.302074	0.257107	0.257106	0.285228	0.241101	0.281552	0.219436	0.212176	0.234663	0.24242	0.278759	0.277441	0.225428	0.237382	0.244469	0.300277	0.252292	0.295737	0.236493	0.227618	0.247975	0.254337	0.292408	0.291527	0.236493	0.252041	0.257895	0.55571
cv 789	0.247802	0.224209	0.247802	0.222947	0.24495	0.230341	0.230341	0.253436	0.253436	0.228364	0.235128	0.235128	0.253278	0.231995	0.253278	0.217327	0.245459	0.240169	0.240167	0.257921	0.257919	0.217327	0.243411	0.243414	0.277354	0.267189	0.288027	0.276606	0.179673	0.285017	0.288027	0.267449	0.281171	0.273292	0.280747	0.281174	0.279922	0.291828	0.297691	0.312456	0.195403	0.299028	0.297689	0.267992	0.287607	0.312456	0.290665	0.287623	0.477748
cv 790	0.186824	0.178043	0.186824	0.191651	0.177678	0.187257	0.187257	0.178802	0.178802	0.187457	0.178806	0.178802	0.197673	0.177748	0.197672	0.178283	0.177063	0.185896	0.185911	0.189785	0.189787	0.178285	0.188271	0.188315	0.322253	0.321381	0.339768	0.324438	0.285077	0.325667	0.335698	0.322253	0.339768	0.324439	0.325667	0.335697	0.327125	0.323382	0.348683	0.332292	0.312561	0.330762	0.341756	0.327124	0.348684	0.332292	0.330762	0.341756	0.451976
cv 791	0.263733	0.268914	0.263733	0.259927	0.277793	0.26016	0.260153	0.256638	0.256638	0.257551	0.25588	0.25588	0.260641	0.267522	0.260639	0.257998	0.29059	0.258999	0.258999	0.256397	0.256397	0.258006	0.255525	0.255526	0.315419	0.321722	0.335638	0.357063	0.311637	0.339629	0.340258	0.31542	0.335638	0.357064	0.339598	0.340257	0.307929	0.343851	0.337093	0.3525	0.340781	0.337879	0.346695	0.307929	0.337095	0.3525	0.337856	0.346691	0.477749
cv 792	0.219386	0.245114	0.219388	0.290516	0.301429	0.219387	0.219387	0.219517	0.219522	0.289039	0.219522	0.219517	0.236015	0.243399	0.236018	0.300142	0.294513	0.236018	0.236018	0.235429	0.235432	0.300151	0.235432	0.235432	0.278573	0.345576	0.303595	0.322759	0.258791	0.293065	0.303395	0.279712	0.304367	0.327556	0.295098	0.305035	0.312809	0.35505	0.340289	0.352058	0.279002	0.327265	0.340786	0.315508	0.34213	0.352058	0.330762	0.343925	0.446916
cv 793	0.316875	0.291151	0.316875	0.301207	0.304791	0.314943	0.314943	0.318685	0.318685	0.301207	0.315793	0.315794	0.296585	0.291036	0.296585	0.302451	0.296133	0.296522	0.296521	0.297838	0.297838	0.302455	0.2978	0.2978	0.377294	0.369128	0.407712	0.348935	0.195555	0.36841	0.38003	0.358838	0.389062	0.338512	0.354029	0.366336	0.365953	0.37694	0.399293	0.364643	0.216525	0.377304	0.392262	0.346521	0.378996	0.364643	0.367805	0.384018	0.525445
cv 794	0.15798	0.137946	0.15798	0.162163	0.151661	0.158054	0.15805	0.162527	0.162527	0.151634	0.162459	0.162459	0.149124	0.136887	0.149124	0.163194	0.14702	0.149124	0.148408	0.152318	0.152319	0.163183	0.152318	0.152318	0.262842	0.238709	0.266508	0.29001	0.186543	0.285894	0.266508	0.264202	0.267645	0.291273	0.287048	0.267644	0.251103	0.24611	0.266359	0.320134	0.210568	0.294064	0.266359	0.25476	0.268068	0.320135	0.296084	0.268068	0.446389
cv 795	0.272315	0.246336	0.272315	0.283953	0.262389	0.272316	0.272316	0.263798	0.263798	0.273211	0.263802	0.263802	0.28391	0.250333	0.283917	0.275376	0.269463	0.283916	0.283914	0.27672	0.27673	0.275375	0.276721	0.27673	0.313632	0.289497	0.301242	0.322091	0.316628	0.302257	0.301242	0.315834	0.299667	0.31765	0.302404	0.299667	0.336726	0.30326	0.323435	0.326633	0.326288	0.317469	0.314501	0.340036	0.321024	0.326633	0.316082	0.310873	0.530758
cv 796	0.280637	0.247221	0.280637	0.210436	0.244604	0.210435	0.210433	0.252431	0.252452	0.212267	0.212269	0.212268	0.267643	0.233033	0.267642	0.197115	0.244684	0.208921	0.208924	0.265474	0.265474	0.197146	0.211613	0.21161	0.221051	0.316442	0.234459	0.259535	0.264669	0.222798	0.234425	0.221857	0.234847	0.260511	0.224524	0.233875	0.234681	0.316533	0.251396	0.280689	0.295275	0.235466	0.243111	0.235747	0.25195	0.280689	0.237799	0.244711	0.474738
cv 797	0.187171	0.213432	0.187171	0.254847	0.224759	0.187171	0.187171	0.18825	0.18825	0.224758	0.18825	0.18825	0.2051	0.218927	0.205101	0.254598	0.233528	0.205101	0.205101	0.205387	0.205379	0.254597	0.205386	0.205374	0.236864	0.334674	0.256771	0.32264	0.209719	0.265748	0.26919	0.236767	0.256773	0.319734	0.26538	0.268723	0.255829	0.351953	0.278135	0.350991	0.241016	0.293906	0.29815	0.255571	0.278134	0.35099	0.293526	0.297703	0.445882
cv 798	0.27092	0.255505	0.27092	0.26767	0.261942	0.27092	0.27092	0.258953	0.258953	0.265904	0.258954	0.258954	0.281328	0.250074	0.281329	0.259011	0.26454	0.281329	0.28133	0.274257	0.274259	0.259019	0.274258	0.274257	0.352934	0.375162	0.384391	0.352295	0.291538	0.354942	0.369406	0.344614	0.383483	0.355276	0.356668	0.371204	0.346735	0.389176	0.381012	0.345136	0.317862	0.345226	0.361445	0.342426	0.382618	0.345135	0.346407	0.362927	0.516343
cv 799	0.192015	0.183452	0.192015	0.184478	0.18024	0.181383	0.181383	0.18155	0.18155	0.174899	0.175269	0.175269	0.181048	0.176971	0.181047	0.186785	0.16817	0.175051	0.17505	0.16845	0.168451	0.18679	0.164842	0.164843	0.312409	0.321337	0.342813	0.277473	0.210157	0.279114	0.294395	0.3032	0.331305	0.264039	0.2681	0.28244	0.293471	0.315049	0.323631	0.271122	0.229554	0.262657	0.278943	0.287002	0.314897	0.271121	0.256046	0.271618	0.509336
cv 800	0.259846	0.269594	0.259846	0.270033	0.254772	0.260263	0.260263	0.259846	0.259846	0.270033	0.260263	0.260263	0.193705	0.259582	0.193704	0.257825	0.219384	0.193711	0.193712	0.193712	0.193708	0.257833	0.193708	0.193709	0.254668	0.308625	0.274687	0.350875	0.261743	0.254662	0.274685	0.253115	0.274407	0.35076	0.253116	0.27441	0.264392	0.323088	0.286457	0.359595	0.281126	0.284491	0.286449	0.26311	0.286197	0.359595	0.282444	0.286187	0.467204
cv 801	0.264306	0.249995	0.264305	0.233357	0.259641	0.264306	0.264306	0.270274	0.270274	0.234922	0.270274	0.270274	0.250173	0.25278	0.250173	0.235716	0.247532	0.250175	0.250175	0.251759	0.251759	0.235727	0.251759	0.251759	0.319946	0.281295	0.327846	0.341138	0.27826	0.319946	0.327846	0.301299	0.317584	0.329646	0.301299	0.317584	0.328862	0.294484	0.335139	0.342785	0.284625	0.346949	0.343308	0.310796	0.326113	0.342785	0.33127	0.326126	0.57007
cv 802	0.278794	0.256303	0.278213	0.272335	0.309525	0.278795	0.278216	0.278794	0.278213	0.272334	0.278795	0.278216	0.279826	0.250411	0.279831	0.280673	0.311259	0.279831	0.279799	0.279827	0.27983	0.280684	0.27983	0.279681	0.285868	0.233524	0.286684	0.310699	0.268341	0.309928	0.286684	0.287608	0.286684	0.312897	0.311673	0.286684	0.27857	0.239219	0.284211	0.31613	0.290074	0.306957	0.285926	0.282019	0.284211	0.31613	0.309034	0.292199	0.454665
cv 803	0.198498	0.173775	0.197857	0.207828	0.202908	0.198498	0.197857	0.198498	0.197855	0.207828	0.198498	0.197856	0.156767	0.170252	0.156767	0.179383	0.191598	0.156767	0.156767	0.156768	0.156757	0.179395	0.15678	0.156767	0.246604	0.270418	0.274482	0.238517	0.264457	0.242966	0.252832	0.246604	0.274481	0.238517	0.242966	0.252832	0.235066	0.279028	0.265301	0.251009	0.276323	0.23932	0.252215	0.235066	0.265303	0.251009	0.239322	0.252215	0.504896
cv 804	0.200664	0.19677	0.200664	0.22668	0.183187	0.201201	0.201201	0.198335	0.198337	0.184238	0.199153	0.199158	0.214775	0.200119	0.214694	0.235717	0.197195	0.214598	0.214544	0.214872	0.214695	0.235715	0.2146	0.214544	0.339912	0.298732	0.350162	0.372737	0.203413	0.362291	0.367332	0.335475	0.341272	0.35834	0.353524	0.357491	0.32876	0.309453	0.344961	0.373112	0.215855	0.34802	0.35192	0.326089	0.338094	0.373112	0.342169	0.344204	0.487155
cv 805	0.236573	0.289492	0.236573	0.260496	0.325842	0.236606	0.236606	0.236576	0.23657	0.2605	0.236606	0.236606	0.259591	0.292251	0.259591	0.268362	0.329181	0.259601	0.259606	0.259604	0.259601	0.268381	0.259605	0.259602	0.260589	0.236187	0.256384	0.228326	0.279771	0.226298	0.231595	0.263755	0.25762	0.231519	0.226877	0.23265	0.265334	0.230767	0.254797	0.222214	0.286823	0.215599	0.220722	0.273526	0.257619	0.222213	0.217314	0.223246	0.450103
cv 806	0.227461	0.229696	0.227461	0.226645	0.246508	0.227006	0.227006	0.228022	0.228021	0.227633	0.227634	0.227634	0.237477	0.234733	0.237477	0.233452	0.247896	0.237478	0.237503	0.238014	0.238014	0.233452	0.238023	0.238027	0.303786	0.305924	0.338169	0.294987	0.254904	0.303434	0.314287	0.302594	0.338169	0.294987	0.303436	0.314289	0.32764	0.310344	0.355809	0.302313	0.272536	0.309157	0.320777	0.326264	0.35581	0.302313	0.309155	0.320778	0.5117
cv 807	0.353097	0.32077	0.353097	0.30897	0.340625	0.330187	0.321672	0.353097	0.353097	0.308971	0.327354	0.321485	0.357621	0.321687	0.35762	0.312816	0.346623	0.357627	0.357628	0.357622	0.35762	0.312839	0.357627	0.357821	0.333474	0.306606	0.338935	0.332714	0.280837	0.336663	0.329204	0.332001	0.33697	0.333709	0.335883	0.328274	0.346282	0.323554	0.357228	0.348844	0.306263	0.349321	0.345551	0.34554	0.354897	0.348844	0.348736	0.344605	0.513405
cv 808	0.200585	0.225401	0.200585	0.210124	0.195058	0.201266	0.201267	0.190485	0.190485	0.207194	0.19086	0.190871	0.212082	0.228472	0.212084	0.20608	0.204686	0.212091	0.21209	0.203605	0.203606	0.206081	0.203607	0.203606	0.279568	0.289973	0.298132	0.340829	0.228125	0.306459	0.298132	0.257887	0.285548	0.343133	0.257929	0.285553	0.305303	0.310503	0.324425	0.352401	0.240068	0.337936	0.345838	0.273644	0.30404	0.352401	0.331619	0.329582	0.459228
cv 809	0.228845	0.20189	0.227626	0.218037	0.186193	0.221566	0.221742	0.197946	0.197947	0.201099	0.197943	0.197943	0.25552	0.205321	0.252432	0.22385	0.188897	0.249577	0.248811	0.21307	0.213039	0.223849	0.21307	0.213039	0.215683	0.219693	0.213638	0.17713	0.0954061	0.183604	0.196076	0.176236	0.195172	0.16979	0.172739	0.186665	0.234017	0.244214	0.240505	0.20757	0.118454	0.211071	0.223773	0.180215	0.208335	0.20757	0.197441	0.21242	0.453814
cv 810	0.328673	0.294613	0.328525	0.280586	0.297997	0.280586	0.280586	0.297994	0.297994	0.280438	0.280438	0.280438	0.348093	0.301755	0.348093	0.288076	0.303417	0.291443	0.291437	0.318386	0.318382	0.288076	0.288098	0.287677	0.208375	0.264797	0.246358	0.254404	0.181563	0.214432	0.236386	0.191568	0.227112	0.23739	0.199736	0.227128	0.215705	0.275172	0.25773	0.25646	0.198739	0.219327	0.240293	0.201962	0.238964	0.25646	0.206806	0.226118	0.460451
cv 811	0.295648	0.32047	0.295648	0.291413	0.328484	0.292863	0.292887	0.296569	0.296569	0.291412	0.293285	0.293311	0.319924	0.32541	0.319924	0.302803	0.334685	0.319029	0.31903	0.320228	0.320228	0.302813	0.319269	0.319269	0.288894	0.338715	0.308236	0.335233	0.271767	0.311769	0.308234	0.290219	0.309691	0.337181	0.314937	0.309745	0.329002	0.347579	0.35557	0.352607	0.299717	0.351033	0.360849	0.33046	0.356346	0.352607	0.352	0.361849	0.436043
cv 812	0.360996	0.352336	0.360996	0.357518	0.338528	0.360996	0.360996	0.35906	0.35906	0.338531	0.35906	0.35906	0.373468	0.356498	0.373468	0.349322	0.348575	0.373469	0.37347	0.37403	0.37403	0.349322	0.37403	0.37403	0.353673	0.357904	0.36208	0.407447	0.308786	0.395133	0.36208	0.353673	0.362078	0.407447	0.395122	0.362071	0.374838	0.370672	0.380294	0.428704	0.326823	0.419717	0.400082	0.37958	0.380299	0.428704	0.419705	0.399696	0.477392
cv 813	0.198735	0.164564	0.19871	0.205999	0.218174	0.198735	0.198715	0.203118	0.203118	0.209142	0.203118	0.203117	0.21116	0.158412	0.210262	0.209025	0.219059	0.21116	0.210258	0.21404	0.213954	0.209026	0.214041	0.213956	0.3133	0.329651	0.334029	0.291761	0.266072	0.299232	0.31285	0.304284	0.326223	0.2919	0.29647	0.307456	0.317003	0.339343	0.342535	0.31234	0.27669	0.312261	0.328982	0.30799	0.334579	0.31234	0.309092	0.323372	0.444189
cv 814	0.27176	0.241031	0.27176	0.238316	0.256232	0.239615	0.239544	0.273096	0.273096	0.239194	0.273055	0.256534	0.250305	0.243434	0.250305	0.235005	0.250299	0.250305	0.250271	0.251501	0.251501	0.235008	0.251502	0.251502	0.363782	0.326831	0.362506	0.386568	0.317211	0.393052	0.362506	0.363781	0.362506	0.389835	0.393051	0.362506	0.371179	0.336874	0.373344	0.431028	0.328964	0.412339	0.373347	0.37955	0.373347	0.431028	0.41331	0.373347	0.516453
cv 815	0.218289	0.208243	0.218289	0.248107	0.222882	0.21829	0.217834	0.215072	0.215072	0.237314	0.215072	0.215072	0.225376	0.214799	0.225378	0.242402	0.222318	0.225378	0.225219	0.217344	0.217343	0.242406	0.217345	0.217344	0.262505	0.317377	0.280888	0.25366	0.337869	0.253457	0.27334	0.264086	0.281492	0.258135	0.255564	0.273274	0.280174	0.338296	0.302606	0.258352	0.349232	0.259152	0.275137	0.284066	0.304125	0.258351	0.26352	0.27816	0.450406
cv 816	0.308124	0.298005	0.308124	0.32844	0.318842	0.308124	0.308124	0.304048	0.304048	0.328437	0.304049	0.30405	0.320183	0.297056	0.320184	0.340744	0.324926	0.320185	0.320184	0.319253	0.319854	0.340751	0.319332	0.319954	0.308518	0.262688	0.306308	0.291292	0.311689	0.288953	0.300204	0.293532	0.299731	0.292295	0.286302	0.297417	0.32825	0.27629	0.323121	0.3049	0.32849	0.302646	0.314664	0.310794	0.314318	0.304901	0.299049	0.310561	0.494171
cv 817	0.265761	0.256547	0.265761	0.272254	0.19302	0.265761	0.265761	0.222111	0.222111	0.193017	0.22211	0.222111	0.293906	0.261405	0.293906	0.278198	0.204657	0.293906	0.293906	0.254915	0.254915	0.278199	0.254915	0.254916	0.350261	0.292574	0.353352	0.337504	0.201749	0.349514	0.353353	0.345907	0.353452	0.338968	0.357501	0.35345	0.353206	0.304475	0.360214	0.369241	0.238597	0.381832	0.360209	0.353512	0.360689	0.369241	0.383107	0.360688	0.573556
cv 818	0.303311	0.295488	0.303311	0.297006	0.279819	0.303213	0.303214	0.2931	0.2931	0.292983	0.293103	0.293103	0.317887	0.302202	0.317888	0.300842	0.280811	0.317888	0.318086	0.30383	0.303832	0.300846	0.303832	0.303829	0.321019	0.404871	0.344903	0.370814	0.327694	0.353945	0.344902	0.321913	0.34514	0.370279	0.35467	0.345139	0.355321	0.420623	0.384827	0.38104	0.351556	0.384698	0.399379	0.357402	0.385265	0.38104	0.385183	0.399496	0.490211
cv 819	0.248732	0.227001	0.248732	0.22343	0.244229	0.22343	0.22343	0.250994	0.250994	0.224564	0.224563	0.224563	0.252791	0.228974	0.252791	0.225586	0.245811	0.252199	0.252199	0.254632	0.254632	0.225591	0.253922	0.253923	0.321934	0.270581	0.331329	0.326128	0.150771	0.331902	0.331329	0.289818	0.305993	0.317636	0.322962	0.305995	0.347396	0.282798	0.351746	0.365987	0.175312	0.369427	0.351746	0.308961	0.325326	0.365987	0.356846	0.32535	0.536816
cv 820	0.208022	0.184523	0.208022	0.202414	0.181057	0.204251	0.204251	0.189478	0.189478	0.171827	0.17858	0.178579	0.225729	0.189218	0.225729	0.209746	0.186074	0.224177	0.224173	0.209596	0.209595	0.209746	0.204698	0.204699	0.389651	0.302297	0.356951	0.341209	0.23912	0.34121	0.339746	0.38815	0.356954	0.34121	0.341209	0.339741	0.406931	0.314617	0.373696	0.372408	0.274336	0.372409	0.366737	0.408338	0.373692	0.372408	0.372408	0.366729	0.496687
cv 821	0.320523	0.301414	0.320523	0.328271	0.34785	0.320525	0.320525	0.31323	0.309995	0.319872	0.313233	0.309994	0.319861	0.292138	0.316722	0.332741	0.358067	0.319878	0.316745	0.315445	0.307805	0.332768	0.315459	0.307824	0.269961	0.222387	0.246042	0.254106	0.207066	0.262476	0.262925	0.253865	0.246042	0.254106	0.262475	0.246041	0.279157	0.239137	0.264965	0.256977	0.221191	0.262379	0.271242	0.254145	0.254812	0.256978	0.262394	0.271243	0.481063
cv 822	0.1539	0.181742	0.1539	0.151497	0.19074	0.138407	0.138408	0.155402	0.155401	0.151496	0.138409	0.138409	0.151542	0.181059	0.151547	0.143777	0.182353	0.137713	0.137714	0.15075	0.15075	0.143786	0.137724	0.138059	0.290187	0.315892	0.315753	0.318595	0.277277	0.299478	0.31575	0.290187	0.315799	0.323391	0.29952	0.315793	0.262333	0.318121	0.296041	0.335237	0.308526	0.264075	0.296015	0.262333	0.296229	0.335238	0.264418	0.296201	0.505849
cv 823	0.356179	0.309073	0.356179	0.35809	0.342066	0.354345	0.354345	0.356179	0.356179	0.344721	0.354345	0.354345	0.380482	0.30918	0.380482	0.362028	0.341799	0.378886	0.378886	0.380482	0.380482	0.362028	0.37889	0.37889	0.340291	0.367467	0.364144	0.329797	0.29092	0.347433	0.364115	0.33696	0.360511	0.332337	0.345497	0.360001	0.35297	0.383076	0.377823	0.346301	0.302649	0.355419	0.371068	0.350549	0.374495	0.346301	0.356009	0.370011	0.541983
cv 824	0.329071	0.299561	0.329071	0.314151	0.342154	0.329108	0.329108	0.329071	0.329071	0.314154	0.329108	0.329108	0.350944	0.302385	0.35095	0.325395	0.347652	0.350948	0.35095	0.350945	0.35095	0.3254	0.350948	0.35095	0.33925	0.336296	0.359504	0.390633	0.274843	0.339249	0.359503	0.339249	0.359503	0.39069	0.33925	0.359502	0.3514	0.34861	0.371304	0.410103	0.303439	0.385016	0.371305	0.351399	0.371305	0.410103	0.384249	0.371305	0.507429
cv 825	0.169695	0.163482	0.169695	0.185985	0.185969	0.170422	0.170422	0.173954	0.173954	0.185854	0.173974	0.173974	0.171011	0.16673	0.171011	0.183289	0.193822	0.171014	0.171012	0.171012	0.170979	0.183288	0.171015	0.171013	0.275693	0.293715	0.305152	0.280039	0.20816	0.291835	0.306885	0.279268	0.306371	0.284526	0.29409	0.309103	0.270182	0.298157	0.303141	0.264751	0.231402	0.272437	0.288679	0.275316	0.304685	0.264752	0.276444	0.290486	0.40446
cv 826	0.281137	0.273606	0.281137	0.291758	0.284327	0.281531	0.281531	0.285931	0.285928	0.290952	0.284894	0.28489	0.273904	0.275986	0.273904	0.296419	0.288461	0.273928	0.273936	0.273912	0.273434	0.296415	0.273938	0.273931	0.330561	0.273794	0.325245	0.345477	0.207335	0.344173	0.331663	0.312193	0.320513	0.340164	0.339863	0.330272	0.317558	0.27827	0.315812	0.352424	0.218946	0.341721	0.328262	0.303543	0.311819	0.352424	0.33851	0.327885	0.5685
cv 827	0.341877	0.318756	0.341877	0.329145	0.310904	0.341504	0.341487	0.333709	0.333709	0.325133	0.333625	0.333624	0.358909	0.324536	0.358909	0.341344	0.320834	0.35891	0.35891	0.35452	0.354519	0.341344	0.354519	0.354519	0.308402	0.220776	0.276186	0.299268	0.181401	0.309513	0.275389	0.309176	0.27618	0.300308	0.309515	0.275376	0.328283	0.236701	0.301944	0.315101	0.218077	0.325463	0.30681	0.333548	0.301958	0.315102	0.326184	0.306813	0.4413
cv 828	0.323789	0.306652	0.323789	0.330034	0.306609	0.323691	0.323691	0.325758	0.325758	0.310084	0.325865	0.325865	0.340715	0.316429	0.340715	0.333085	0.317043	0.340715	0.340592	0.343506	0.343506	0.333084	0.343506	0.343231	0.331074	0.307981	0.360882	0.385677	0.234698	0.331073	0.360885	0.318381	0.345923	0.351105	0.318383	0.345922	0.354291	0.322778	0.383157	0.382915	0.259853	0.375663	0.387842	0.340147	0.36706	0.382915	0.358955	0.369627	0.509199
cv 829	0.281454	0.28108	0.281454	0.302077	0.292505	0.281454	0.281454	0.281619	0.281619	0.300842	0.281618	0.28162	0.272944	0.283399	0.272944	0.294191	0.294535	0.272945	0.272944	0.27286	0.272859	0.294193	0.272863	0.27286	0.24962	0.232025	0.258886	0.25307	0.178418	0.239795	0.248827	0.243322	0.24668	0.249039	0.237048	0.24419	0.276665	0.25825	0.293265	0.285136	0.208799	0.270397	0.282839	0.269552	0.280433	0.285136	0.268603	0.279719	0.440793
cv 830	0.237574	0.199754	0.237574	0.203143	0.208885	0.237575	0.237575	0.236468	0.236467	0.204309	0.236467	0.236466	0.255541	0.209777	0.255542	0.213012	0.216005	0.255542	0.255542	0.255975	0.255974	0.213015	0.255964	0.255966	0.275718	0.386276	0.309748	0.33011	0.277688	0.277181	0.309728	0.277005	0.309811	0.330741	0.278202	0.309812	0.270015	0.382083	0.31104	0.33168	0.295756	0.29974	0.314063	0.272182	0.311387	0.331681	0.30174	0.317314	0.457472
cv 831	0.242848	0.222576	0.242849	0.230756	0.216454	0.236267	0.236386	0.236778	0.236778	0.230059	0.237962	0.237959	0.246911	0.221007	0.246911	0.238895	0.224612	0.246436	0.246437	0.244943	0.244943	0.238904	0.244966	0.244965	0.320999	0.350215	0.348307	0.353389	0.24881	0.341415	0.348306	0.321364	0.348304	0.353389	0.341018	0.348308	0.355553	0.372532	0.385903	0.375017	0.278762	0.377218	0.389584	0.358938	0.385891	0.375017	0.377195	0.389587	0.508512
cv 832	0.276496	0.2499	0.276496	0.238629	0.255099	0.23863	0.238495	0.276359	0.276359	0.23973	0.23977	0.239765	0.281649	0.253283	0.281649	0.237459	0.265839	0.279496	0.279519	0.283025	0.283025	0.237462	0.281126	0.281143	0.286753	0.229256	0.26008	0.303038	0.301743	0.303215	0.268551	0.286753	0.26008	0.303764	0.303214	0.268554	0.28172	0.238033	0.263607	0.323998	0.318924	0.310903	0.273672	0.28172	0.263607	0.323998	0.310907	0.273673	0.479983
cv 833	0.312601	0.251526	0.302447	0.260755	0.261979	0.260754	0.260754	0.280179	0.273302	0.260755	0.260754	0.260754	0.317329	0.259654	0.317329	0.255615	0.266155	0.287789	0.288626	0.314183	0.314224	0.255613	0.287626	0.288413	0.359531	0.383696	0.392607	0.425115	0.290354	0.387179	0.392606	0.355884	0.38679	0.410939	0.385269	0.386786	0.359139	0.397954	0.395054	0.42914	0.301465	0.390583	0.405149	0.35492	0.387219	0.42914	0.387246	0.401158	0.544492
cv 834	0.191525	0.204161	0.191525	0.224952	0.206014	0.192233	0.192233	0.19518	0.19518	0.211556	0.195123	0.195124	0.178653	0.194282	0.178653	0.21297	0.195338	0.178502	0.178502	0.180718	0.180719	0.212973	0.180404	0.180404	0.244242	0.288746	0.279184	0.246277	0.21089	0.24974	0.279193	0.247026	0.279491	0.250531	0.251987	0.279513	0.262783	0.298966	0.298737	0.263626	0.229632	0.267316	0.281052	0.269273	0.299671	0.263626	0.270534	0.283277	0.52329
cv 835	0.216395	0.199618	0.213836	0.24039	0.249634	0.216395	0.213833	0.216395	0.213842	0.240391	0.216395	0.213845	0.212846	0.191406	0.208693	0.242846	0.250898	0.212847	0.208694	0.212847	0.208694	0.242848	0.212847	0.208695	0.267659	0.245616	0.277252	0.310263	0.227032	0.267659	0.277252	0.268158	0.277252	0.312872	0.268157	0.277252	0.277233	0.259009	0.292887	0.327078	0.248165	0.328668	0.292886	0.277963	0.292887	0.327078	0.330075	0.292885	0.415276
cv 836	0.276934	0.285081	0.276934	0.309293	0.292092	0.276934	0.276934	0.277839	0.277839	0.30588	0.277838	0.277838	0.302	0.278105	0.302001	0.317323	0.286729	0.302	0.302	0.299716	0.299716	0.317327	0.299715	0.299716	0.368223	0.261236	0.340546	0.280813	0.307881	0.280813	0.287311	0.368223	0.340546	0.283335	0.285309	0.287311	0.385722	0.277512	0.35778	0.293728	0.3253	0.293728	0.304189	0.385722	0.357778	0.293728	0.299154	0.306182	0.421651
cv 837	0.28146	0.272151	0.281108	0.268911	0.284445	0.273416	0.273419	0.285615	0.285612	0.268912	0.275046	0.275049	0.284814	0.275542	0.284816	0.274035	0.290718	0.281891	0.28189	0.284816	0.284816	0.274051	0.28189	0.281891	0.190143	0.31914	0.216574	0.251345	0.261418	0.224945	0.216571	0.190143	0.216574	0.251345	0.22505	0.216572	0.201912	0.33112	0.233727	0.267788	0.267805	0.244187	0.256169	0.201912	0.233722	0.267788	0.244191	0.256177	0.454222
cv 838	0.315078	0.253752	0.3082	0.247551	0.256113	0.247551	0.247551	0.25611	0.25611	0.250826	0.250833	0.250833	0.3339	0.255259	0.325666	0.254691	0.252766	0.255817	0.259519	0.257235	0.25773	0.254691	0.250675	0.250674	0.309058	0.265708	0.310145	0.267725	0.186433	0.271151	0.310143	0.299622	0.304329	0.272087	0.273111	0.304349	0.322592	0.275889	0.320367	0.284573	0.213329	0.284573	0.293848	0.312182	0.313549	0.284573	0.289387	0.296688	0.481429
cv 839	0.249471	0.221011	0.235984	0.279797	0.317185	0.248988	0.238383	0.249471	0.235984	0.279798	0.248988	0.238384	0.262595	0.219561	0.247413	0.282481	0.318952	0.261252	0.248747	0.262598	0.247416	0.28249	0.261253	0.24875	0.36961	0.264865	0.323112	0.410384	0.307478	0.40363	0.323112	0.368854	0.323488	0.414002	0.405797	0.323488	0.388894	0.283281	0.339483	0.423997	0.315747	0.421425	0.373575	0.385633	0.340781	0.423997	0.424684	0.377128	0.464813
cv 840	0.309482	0.307998	0.309482	0.326141	0.306533	0.309482	0.309482	0.308739	0.308739	0.306531	0.308739	0.308739	0.278354	0.307906	0.278355	0.329973	0.307754	0.278355	0.278355	0.278815	0.278814	0.329974	0.278813	0.278814	0.300667	0.374075	0.327046	0.398057	0.334306	0.346052	0.327032	0.300664	0.327045	0.398057	0.346025	0.327025	0.31073	0.382965	0.339958	0.404146	0.321383	0.354228	0.36478	0.31073	0.339947	0.404146	0.354227	0.364776	0.442072
cv 841	0.274154	0.2288	0.274154	0.255078	0.260026	0.261157	0.26113	0.278023	0.278023	0.255078	0.276135	0.274283	0.275927	0.230974	0.275927	0.257572	0.262564	0.275994	0.275994	0.281627	0.281622	0.257576	0.281597	0.281572	0.423148	0.301052	0.392377	0.374817	0.215113	0.374817	0.379998	0.362926	0.368162	0.363981	0.363986	0.368178	0.404217	0.297645	0.382315	0.384671	0.220816	0.397628	0.39718	0.33976	0.353814	0.384671	0.38256	0.37979	0.544998
cv 842	0.232616	0.180321	0.232616	0.168525	0.17777	0.169891	0.169891	0.17777	0.177718	0.156542	0.156542	0.156619	0.240908	0.17837	0.240907	0.169688	0.179564	0.198962	0.198963	0.220578	0.220576	0.16968	0.191406	0.191407	0.316141	0.29824	0.331488	0.263662	0.222381	0.273089	0.291177	0.320963	0.331487	0.267127	0.274048	0.291228	0.332435	0.315637	0.353025	0.284938	0.240989	0.289902	0.309147	0.331598	0.353496	0.284938	0.292847	0.311137	0.53563
cv 843	0.278018	0.275784	0.278018	0.264915	0.336589	0.258123	0.258124	0.278018	0.278018	0.264915	0.258124	0.258124	0.301621	0.281673	0.301622	0.268588	0.340263	0.278316	0.278314	0.301621	0.301622	0.268588	0.278314	0.278317	0.336948	0.407723	0.37645	0.379387	0.219696	0.368225	0.378426	0.311572	0.351696	0.37522	0.350182	0.359597	0.367074	0.419896	0.408807	0.406974	0.252497	0.402071	0.414249	0.341226	0.385436	0.406974	0.390806	0.404569	0.575515
cv 844	0.188159	0.147336	0.185399	0.17338	0.204334	0.180001	0.178696	0.188159	0.185395	0.17338	0.179993	0.178691	0.183607	0.151286	0.183607	0.170524	0.209209	0.180182	0.180178	0.183609	0.183606	0.170525	0.180181	0.180181	0.308347	0.318717	0.338083	0.301451	0.25833	0.303862	0.323893	0.310654	0.338082	0.304722	0.305346	0.324296	0.281018	0.329412	0.319414	0.31944	0.267658	0.29978	0.318928	0.285708	0.31941	0.31944	0.301739	0.320595	0.500781
cv 845	0.34924	0.328694	0.34924	0.351521	0.349131	0.349278	0.349278	0.34924	0.349235	0.35383	0.349278	0.349272	0.370127	0.330882	0.370127	0.355643	0.342962	0.370127	0.370138	0.374987	0.374991	0.355642	0.374987	0.374915	0.361581	0.402918	0.398372	0.382186	0.279474	0.395402	0.409362	0.343636	0.380471	0.386087	0.393238	0.404717	0.377209	0.415083	0.418451	0.40778	0.303989	0.418748	0.435631	0.365577	0.406035	0.40778	0.416946	0.432914	0.528449
cv 846	0.221801	0.207767	0.221801	0.232084	0.219125	0.221801	0.221801	0.222566	0.222566	0.233564	0.222568	0.222568	0.243717	0.216701	0.243717	0.236059	0.227222	0.243716	0.244156	0.243716	0.24382	0.236054	0.243733	0.2438	0.288302	0.327878	0.312081	0.341847	0.293737	0.333415	0.312083	0.288303	0.312081	0.341847	0.33339	0.312083	0.285624	0.338775	0.311772	0.359175	0.321493	0.341657	0.33631	0.285627	0.311774	0.359175	0.341654	0.336452	0.387829
cv 847	0.29424	0.22927	0.293408	0.277553	0.242649	0.292604	0.292658	0.253158	0.253159	0.242649	0.253158	0.253158	0.300369	0.227242	0.297315	0.27995	0.244312	0.30015	0.297752	0.27492	0.274923	0.27995	0.27492	0.274923	0.341662	0.351022	0.36632	0.33189	0.192386	0.333183	0.348594	0.344268	0.36632	0.334665	0.334522	0.34916	0.357237	0.370538	0.386088	0.353233	0.225603	0.34901	0.368293	0.359307	0.386085	0.353233	0.350748	0.369028	0.513748
cv 848	0.244465	0.284124	0.244465	0.285455	0.288456	0.244467	0.244467	0.24738	0.24738	0.287053	0.247379	0.247379	0.238124	0.266955	0.238132	0.279564	0.294628	0.238131	0.238133	0.239392	0.239393	0.279602	0.239394	0.239389	0.297817	0.381277	0.320832	0.373287	0.283007	0.297816	0.320832	0.293678	0.319973	0.373288	0.293677	0.319973	0.312324	0.397578	0.337539	0.382693	0.297091	0.312338	0.33753	0.303666	0.33299	0.382694	0.303684	0.33302	0.50167
cv 849	0.330978	0.333191	0.330978	0.290153	0.297038	0.300529	0.300523	0.321237	0.321237	0.290156	0.300773	0.300774	0.326469	0.332675	0.32647	0.276245	0.298794	0.312022	0.31202	0.321517	0.321517	0.276262	0.31202	0.312025	0.328458	0.300639	0.348196	0.353361	0.196304	0.328459	0.348196	0.322865	0.339359	0.344564	0.322868	0.339359	0.346488	0.31843	0.36719	0.368768	0.228526	0.367467	0.367051	0.343389	0.359741	0.368768	0.364343	0.361376	0.492406
cv 850	0.324939	0.306729	0.324939	0.32044	0.304687	0.325199	0.325197	0.324939	0.324878	0.320395	0.325203	0.325197	0.344821	0.306551	0.344821	0.324392	0.309427	0.344821	0.344821	0.344821	0.344821	0.324393	0.344821	0.344821	0.244078	0.216115	0.257145	0.260041	0.231044	0.251053	0.250266	0.244544	0.256923	0.264552	0.253157	0.251936	0.25633	0.230695	0.268969	0.283495	0.238469	0.270468	0.267096	0.252446	0.261446	0.283494	0.272348	0.26812	0.421548
cv 851	0.203406	0.20034	0.203406	0.220613	0.208111	0.203406	0.20339	0.202737	0.202738	0.212406	0.202737	0.202737	0.218011	0.204705	0.218011	0.224965	0.215627	0.218011	0.218011	0.218771	0.218771	0.224965	0.218771	0.218771	0.418398	0.442622	0.441406	0.414761	0.389596	0.425221	0.43215	0.418398	0.441406	0.415045	0.425217	0.432127	0.429271	0.455631	0.455737	0.429485	0.4181	0.433647	0.440156	0.429283	0.455738	0.429485	0.433912	0.440336	0.504968
cv 852	0.207446	0.14169	0.181054	0.184823	0.206912	0.184803	0.174653	0.207447	0.181056	0.184824	0.184803	0.174599	0.216275	0.145212	0.208554	0.182186	0.213827	0.216274	0.208542	0.216275	0.208543	0.182185	0.216274	0.208555	0.314842	0.274818	0.315737	0.298011	0.227671	0.300221	0.308314	0.316302	0.315019	0.296595	0.296858	0.304947	0.340623	0.290237	0.337574	0.310929	0.259203	0.311947	0.316851	0.343022	0.337178	0.310929	0.31107	0.316389	0.562209
cv 853	0.256748	0.222567	0.248827	0.269526	0.253762	0.256747	0.248826	0.256056	0.2474	0.264363	0.256056	0.2474	0.245698	0.21268	0.244785	0.253199	0.232441	0.245703	0.244786	0.241457	0.239335	0.25322	0.241457	0.239335	0.294142	0.218002	0.264982	0.335461	0.285237	0.294142	0.264982	0.297399	0.264981	0.339658	0.297379	0.264984	0.313141	0.248249	0.293633	0.354307	0.307321	0.3313	0.293632	0.317344	0.293635	0.354306	0.333782	0.293632	0.511593
cv 854	0.266796	0.267775	0.266796	0.246429	0.28758	0.266796	0.266796	0.266796	0.266796	0.246431	0.266796	0.266681	0.29185	0.272688	0.29185	0.253799	0.291677	0.291851	0.291851	0.291851	0.291851	0.253807	0.291851	0.291851	0.298752	0.310786	0.322874	0.343185	0.275622	0.320027	0.322876	0.298025	0.32218	0.345796	0.319552	0.322184	0.332143	0.332567	0.355438	0.367346	0.301499	0.356592	0.363313	0.33113	0.354512	0.367346	0.357244	0.364193	0.435525
cv 855	0.294966	0.267942	0.294968	0.24508	0.30527	0.25841	0.258403	0.294967	0.294888	0.245081	0.258422	0.258415	0.293074	0.266979	0.293073	0.248746	0.300068	0.285638	0.285638	0.293075	0.293076	0.248762	0.285638	0.285637	0.36805	0.348429	0.383182	0.370927	0.278447	0.378268	0.383182	0.364878	0.383684	0.376063	0.380612	0.383686	0.381377	0.361825	0.397308	0.384691	0.269833	0.391157	0.400887	0.36147	0.388276	0.384691	0.392395	0.402199	0.443403
cv 856	0.233625	0.224155	0.233625	0.24059	0.246521	0.229899	0.229898	0.241936	0.241936	0.2394	0.236937	0.236937	0.239211	0.2255	0.239211	0.244392	0.254758	0.2375	0.2375	0.246942	0.246917	0.244392	0.2439	0.243891	0.248508	0.306649	0.272713	0.275184	0.235122	0.256676	0.272276	0.240692	0.27204	0.273689	0.255635	0.271616	0.257309	0.315035	0.285957	0.275613	0.257544	0.259717	0.277465	0.250664	0.283776	0.275613	0.25945	0.276157	0.494175
cv 857	0.336741	0.299903	0.336191	0.315782	0.330609	0.333408	0.333025	0.336741	0.336191	0.316462	0.333403	0.333021	0.357791	0.30056	0.357791	0.319783	0.340437	0.355171	0.355169	0.357791	0.357791	0.319785	0.35517	0.355171	0.312867	0.340923	0.348217	0.312044	0.228302	0.319478	0.339311	0.292761	0.332124	0.304301	0.309754	0.328107	0.32821	0.346223	0.364088	0.330546	0.251683	0.334836	0.35324	0.304944	0.346576	0.330546	0.324583	0.342705	0.496428
cv 858	0.292963	0.333066	0.292963	0.316997	0.308543	0.293996	0.293993	0.291357	0.291357	0.317575	0.291358	0.290755	0.282319	0.33829	0.282315	0.315596	0.317714	0.282324	0.282324	0.283309	0.283308	0.315605	0.283306	0.28331	0.347033	0.353119	0.362344	0.354101	0.278758	0.357365	0.363753	0.347366	0.362344	0.354315	0.357365	0.363753	0.327652	0.359961	0.347752	0.35925	0.252776	0.354981	0.361402	0.321141	0.341954	0.359249	0.355706	0.361389	0.441581
cv 859	0.173278	0.151589	0.173277	0.191786	0.220149	0.172565	0.172566	0.173277	0.173277	0.191787	0.172572	0.172565	0.17942	0.152287	0.17942	0.195536	0.222127	0.17903	0.179039	0.17942	0.17942	0.19553	0.17903	0.179039	0.342143	0.331248	0.357479	0.348304	0.288585	0.340387	0.351576	0.343886	0.358588	0.353517	0.342678	0.352845	0.341765	0.337922	0.360577	0.351091	0.320236	0.341647	0.353761	0.343122	0.361579	0.351091	0.34432	0.353744	0.543118
cv 860	0.246317	0.231938	0.245603	0.232432	0.247	0.234339	0.234341	0.247207	0.247207	0.234187	0.23712	0.23712	0.23701	0.241073	0.237009	0.223469	0.24838	0.232182	0.232182	0.239074	0.239075	0.223477	0.234118	0.234118	0.294563	0.260242	0.302167	0.280686	0.16243	0.290757	0.297449	0.28578	0.295285	0.274087	0.286112	0.293917	0.299292	0.26824	0.308843	0.298813	0.177702	0.304217	0.308767	0.291073	0.303909	0.298813	0.300452	0.306593	0.531377
cv 861	0.210772	0.204033	0.210772	0.20544	0.179754	0.210884	0.210884	0.190778	0.190778	0.185534	0.190444	0.190444	0.206809	0.201099	0.206809	0.213793	0.179266	0.206809	0.206809	0.18681	0.18681	0.21379	0.186809	0.18681	0.291421	0.290788	0.306048	0.312667	0.23034	0.311062	0.306048	0.287193	0.306048	0.314321	0.311777	0.306048	0.299798	0.300768	0.316095	0.34048	0.246651	0.328743	0.335304	0.292989	0.305273	0.34048	0.329741	0.334712	0.516477
cv 862	0.216216	0.212591	0.216216	0.198165	0.242864	0.210136	0.210133	0.219011	0.219011	0.199199	0.212232	0.21223	0.232936	0.217454	0.232936	0.216664	0.252812	0.23088	0.23088	0.234935	0.234936	0.216673	0.232518	0.232518	0.32446	0.300138	0.325833	0.333472	0.260919	0.332443	0.331061	0.326642	0.325833	0.336549	0.334063	0.331061	0.342516	0.313175	0.343536	0.349949	0.261403	0.349283	0.349312	0.341423	0.343537	0.349949	0.351542	0.349313	0.504022
cv 863	0.278188	0.246132	0.27426	0.25422	0.265326	0.267503	0.264222	0.279316	0.276202	0.254776	0.269049	0.265882	0.293496	0.246202	0.289516	0.257054	0.27074	0.285833	0.281006	0.294455	0.290663	0.257054	0.287191	0.282355	0.348773	0.303902	0.341671	0.383525	0.253433	0.36634	0.342187	0.350902	0.341665	0.386599	0.366334	0.342148	0.328994	0.302237	0.329448	0.375842	0.265259	0.346335	0.336495	0.332855	0.329448	0.375842	0.346336	0.336495	0.537474
cv 864	0.301396	0.282409	0.301396	0.249479	0.318936	0.255744	0.255744	0.301396	0.301396	0.249479	0.255743	0.255743	0.32757	0.293811	0.32757	0.257951	0.32505	0.285976	0.285983	0.32757	0.32757	0.257951	0.285977	0.285974	0.345359	0.335292	0.351899	0.352384	0.235989	0.355937	0.351899	0.327901	0.346728	0.346343	0.347376	0.346729	0.370426	0.349436	0.375642	0.375166	0.270519	0.375165	0.391166	0.355561	0.372214	0.375165	0.369188	0.387073	0.482361
cv 865	0.283234	0.256025	0.283234	0.245788	0.314288	0.269964	0.2699	0.283233	0.283232	0.245788	0.269813	0.269764	0.290824	0.26194	0.290824	0.254419	0.324515	0.289287	0.289286	0.290823	0.290827	0.254436	0.289286	0.289287	0.261461	0.207488	0.246267	0.256016	0.216066	0.260341	0.246266	0.260568	0.246667	0.245256	0.253703	0.246666	0.289336	0.205341	0.259273	0.274867	0.239774	0.282674	0.263452	0.291068	0.262873	0.274867	0.277022	0.264458	0.495652
cv 866	0.249629	0.217807	0.249629	0.278238	0.247158	0.249629	0.249629	0.250076	0.250077	0.247143	0.250076	0.250076	0.264279	0.223088	0.264279	0.284097	0.24814	0.264278	0.264279	0.26431	0.26431	0.284099	0.26431	0.26431	0.246109	0.287325	0.26291	0.238162	0.209654	0.242555	0.24878	0.242333	0.257581	0.242713	0.24551	0.251761	0.277005	0.293018	0.295739	0.280697	0.237923	0.281664	0.285306	0.273914	0.291471	0.280698	0.285752	0.289588	0.468711
cv 867	0.246961	0.273094	0.246961	0.227344	0.234017	0.246961	0.246786	0.240752	0.240747	0.227345	0.240747	0.240747	0.253922	0.26875	0.253922	0.229825	0.23177	0.253923	0.253923	0.242342	0.242343	0.229839	0.242353	0.242362	0.35397	0.284689	0.346168	0.317196	0.275097	0.327331	0.340506	0.35405	0.346238	0.321254	0.330352	0.34187	0.35814	0.30354	0.359278	0.331183	0.298896	0.341604	0.355324	0.358563	0.359437	0.331183	0.345038	0.357147	0.51658
cv 868	0.190096	0.20361	0.190096	0.243308	0.210903	0.190096	0.190096	0.179153	0.179153	0.219415	0.179153	0.179153	0.209603	0.191305	0.209608	0.239901	0.212987	0.209607	0.209607	0.195956	0.195958	0.239908	0.195956	0.195958	0.339723	0.276969	0.327185	0.378962	0.284417	0.383288	0.327186	0.339722	0.327186	0.378962	0.383288	0.327186	0.337777	0.293318	0.338347	0.395526	0.275987	0.395573	0.376614	0.340045	0.338348	0.395526	0.395571	0.376459	0.442601
cv 869	0.28303	0.279752	0.272546	0.324558	0.327144	0.28303	0.272544	0.283729	0.273373	0.322238	0.283725	0.273375	0.258919	0.259858	0.249716	0.296916	0.321845	0.258926	0.249718	0.259157	0.249926	0.296942	0.259159	0.249931	0.349153	0.292345	0.321962	0.334942	0.264613	0.341041	0.321964	0.342382	0.321859	0.33571	0.34158	0.321859	0.378236	0.302216	0.345715	0.355012	0.281504	0.362786	0.35791	0.371223	0.34576	0.355012	0.363463	0.35921	0.511477
cv 870	0.301321	0.248325	0.299474	0.278114	0.265544	0.301321	0.299477	0.282711	0.282714	0.265539	0.282713	0.282716	0.299326	0.249813	0.299327	0.28161	0.266126	0.299326	0.299329	0.296982	0.29698	0.281611	0.296981	0.296982	0.315168	0.288741	0.331096	0.340365	0.261071	0.345977	0.331097	0.315168	0.331096	0.344812	0.347134	0.331096	0.302472	0.306192	0.328146	0.357978	0.283556	0.351477	0.357886	0.302472	0.328145	0.357979	0.354026	0.358607	0.526592
cv 871	0.299829	0.27705	0.299829	0.259925	0.29736	0.259924	0.260476	0.299829	0.299677	0.259923	0.259925	0.259928	0.312142	0.280566	0.312142	0.266997	0.30097	0.312148	0.312149	0.312144	0.312144	0.26701	0.312156	0.312152	0.301293	0.299882	0.314492	0.305033	0.226285	0.310053	0.314492	0.3005	0.314582	0.306942	0.309695	0.314582	0.302078	0.303146	0.315511	0.319275	0.254575	0.315905	0.315511	0.30419	0.316612	0.319274	0.317148	0.316614	0.542482
cv 872	0.329169	0.291754	0.329169	0.308364	0.329573	0.32909	0.32909	0.329169	0.329169	0.308364	0.32909	0.329091	0.333253	0.294489	0.333254	0.312554	0.331609	0.333254	0.333253	0.333253	0.333254	0.312551	0.333254	0.333253	0.260662	0.241058	0.261645	0.263393	0.169751	0.26327	0.261635	0.258527	0.261914	0.263906	0.263952	0.261912	0.293808	0.257088	0.293895	0.295496	0.183412	0.295507	0.294409	0.28971	0.29358	0.295497	0.294441	0.296012	0.448517
cv 873	0.175473	0.179728	0.175473	0.161844	0.19197	0.167497	0.167497	0.176202	0.176202	0.161845	0.167855	0.167859	0.185689	0.190082	0.185686	0.16597	0.196153	0.185694	0.185482	0.185687	0.185645	0.165974	0.185698	0.185526	0.29845	0.262851	0.273125	0.254745	0.246235	0.258024	0.261591	0.28967	0.272335	0.256847	0.259242	0.262633	0.30193	0.274226	0.287452	0.256638	0.264118	0.261036	0.268023	0.295165	0.286537	0.256638	0.261672	0.269124	0.498542
cv 874	0.24426	0.231485	0.244259	0.265866	0.218797	0.244259	0.244259	0.215199	0.215199	0.218796	0.215199	0.215199	0.245351	0.229231	0.245351	0.271163	0.22095	0.245354	0.245353	0.216724	0.216724	0.271166	0.216724	0.215508	0.286402	0.320023	0.312722	0.356292	0.242094	0.286402	0.312721	0.287658	0.312657	0.354338	0.287655	0.312659	0.298753	0.325421	0.327915	0.363381	0.268582	0.326087	0.335234	0.300664	0.327749	0.363382	0.326182	0.33631	0.515457
cv 875	0.270743	0.285586	0.270743	0.293758	0.302745	0.270744	0.270576	0.278601	0.278601	0.299985	0.278601	0.276258	0.29074	0.292245	0.29074	0.30114	0.308836	0.29074	0.29074	0.296406	0.296405	0.301148	0.296406	0.296405	0.283788	0.335451	0.312321	0.311396	0.297433	0.28733	0.295869	0.285997	0.312989	0.312752	0.288811	0.297019	0.249162	0.323878	0.277451	0.314752	0.323811	0.262376	0.268621	0.252088	0.278439	0.314752	0.264503	0.27044	0.466018
cv 876	0.293355	0.236947	0.266322	0.264542	0.32174	0.26454	0.257794	0.293354	0.266321	0.26454	0.26454	0.257794	0.296812	0.23705	0.278016	0.266188	0.324021	0.284762	0.272306	0.296812	0.278018	0.266197	0.284632	0.272301	0.241318	0.228157	0.235306	0.245465	0.257089	0.251146	0.235306	0.241318	0.235306	0.246729	0.251145	0.235306	0.238402	0.243194	0.24089	0.274989	0.249819	0.265214	0.240892	0.239618	0.240891	0.27499	0.265942	0.240892	0.437104
cv 877	0.139818	0.16838	0.139818	0.14121	0.15193	0.139588	0.139588	0.13891	0.13891	0.139978	0.13891	0.13891	0.152959	0.171686	0.152959	0.151533	0.15472	0.152959	0.15292	0.15158	0.151579	0.151535	0.15158	0.151484	0.341942	0.350901	0.37646	0.339681	0.304079	0.350972	0.369137	0.341942	0.37646	0.339681	0.350972	0.369159	0.357945	0.365194	0.3939	0.366933	0.311882	0.368349	0.388641	0.357944	0.3939	0.366933	0.368348	0.388656	0.544127
cv 878	0.232243	0.205645	0.232243	0.217952	0.195119	0.228876	0.228876	0.216647	0.216647	0.195119	0.216822	0.216822	0.247766	0.210393	0.247766	0.220856	0.205114	0.24641	0.24641	0.238957	0.238961	0.220856	0.238959	0.238957	0.238756	0.252122	0.262936	0.23139	0.143458	0.239835	0.249924	0.232804	0.258749	0.230517	0.238677	0.247466	0.253933	0.261021	0.277114	0.233969	0.170123	0.239354	0.247464	0.247149	0.27354	0.233968	0.239262	0.244586	0.450036
cv 879	0.317918	0.301986	0.317918	0.307677	0.290594	0.318864	0.318864	0.312834	0.312834	0.307036	0.312834	0.312834	0.340336	0.306013	0.340336	0.312687	0.302389	0.340391	0.340391	0.337299	0.337299	0.3127	0.337294	0.337294	0.269871	0.276037	0.283952	0.263491	0.225703	0.271951	0.281652	0.265946	0.28395	0.263491	0.271944	0.281876	0.286863	0.287875	0.302891	0.292444	0.246757	0.295323	0.304561	0.283789	0.302888	0.292443	0.295313	0.304499	0.506706
cv 880	0.260032	0.273041	0.260032	0.30151	0.303393	0.260033	0.260033	0.261363	0.26137	0.30151	0.261364	0.261361	0.269976	0.279283	0.269977	0.306016	0.309139	0.269976	0.269977	0.271022	0.271019	0.30602	0.271017	0.270993	0.333797	0.335683	0.349308	0.396865	0.328838	0.375243	0.349309	0.328341	0.348112	0.397586	0.36876	0.348116	0.357933	0.351372	0.376936	0.430316	0.352604	0.412092	0.395375	0.352025	0.37522	0.430316	0.406381	0.391742	0.622078
cv 881	0.277402	0.234875	0.247964	0.254715	0.282996	0.254715	0.254715	0.280703	0.26256	0.255489	0.25549	0.25549	0.286497	0.240121	0.286497	0.259568	0.283009	0.25957	0.259527	0.28875	0.288751	0.25957	0.261819	0.261745	0.377316	0.341107	0.379736	0.407742	0.330673	0.399059	0.379735	0.377316	0.379736	0.409749	0.399701	0.379735	0.336873	0.344009	0.350987	0.399866	0.350099	0.36533	0.358062	0.336875	0.350987	0.399866	0.366232	0.358196	0.555441
cv 882	0.197014	0.171376	0.197014	0.204489	0.164728	0.197014	0.197014	0.180328	0.180328	0.164727	0.180328	0.180328	0.212099	0.175395	0.2121	0.207064	0.16649	0.2121	0.2121	0.194965	0.194965	0.207063	0.194964	0.194964	0.330108	0.341396	0.353842	0.346453	0.284664	0.343929	0.354755	0.332547	0.354597	0.35044	0.345371	0.355414	0.346124	0.355703	0.372998	0.377523	0.311265	0.366205	0.376534	0.350153	0.374531	0.377523	0.36858	0.378226	0.543426
cv 883	0.27736	0.309524	0.27736	0.31689	0.310507	0.27736	0.276726	0.281435	0.281435	0.317842	0.281435	0.281435	0.280939	0.3177	0.280941	0.317614	0.314643	0.280942	0.280943	0.282885	0.282851	0.317619	0.282884	0.282886	0.27224	0.266635	0.275135	0.307861	0.257078	0.300739	0.275137	0.270844	0.270739	0.303572	0.29647	0.270747	0.278971	0.273585	0.281812	0.311236	0.230499	0.309505	0.306545	0.268225	0.2647	0.311237	0.29848	0.294803	0.441606
cv 884	0.290716	0.28187	0.289725	0.286618	0.302017	0.290721	0.289729	0.290721	0.289731	0.286613	0.290721	0.28973	0.2902	0.280065	0.289027	0.286396	0.302249	0.290202	0.289036	0.290203	0.289037	0.286417	0.290205	0.289039	0.344567	0.302182	0.354083	0.372891	0.270509	0.347404	0.348041	0.333796	0.352482	0.36913	0.338757	0.34664	0.354454	0.309349	0.364637	0.385035	0.303915	0.363708	0.358124	0.346692	0.363919	0.385035	0.354802	0.358235	0.523399
cv 885	0.254417	0.222922	0.242232	0.252676	0.274693	0.255027	0.242621	0.254418	0.242232	0.252672	0.255028	0.242621	0.228798	0.214553	0.21874	0.251198	0.278459	0.228802	0.218739	0.2288	0.21874	0.251211	0.228802	0.218739	0.235509	0.234527	0.245581	0.28927	0.234401	0.249731	0.245582	0.238086	0.2467	0.294193	0.238069	0.2467	0.23627	0.235257	0.243451	0.308668	0.257071	0.268139	0.243453	0.241641	0.245238	0.308668	0.268453	0.245238	0.474288
cv 886	0.20349	0.201334	0.203491	0.235094	0.21043	0.203491	0.203491	0.192968	0.192969	0.220363	0.192967	0.192967	0.215073	0.20353	0.215074	0.244153	0.208766	0.215071	0.215074	0.202607	0.202607	0.244154	0.202608	0.202608	0.292442	0.238556	0.295313	0.344297	0.186531	0.326432	0.295314	0.292904	0.295316	0.346882	0.327792	0.295317	0.309408	0.250017	0.31217	0.371443	0.19972	0.35958	0.335879	0.312306	0.312369	0.371443	0.362456	0.33863	0.456386
cv 887	0.262637	0.271096	0.262637	0.26819	0.277565	0.260295	0.260295	0.263386	0.263386	0.269131	0.26108	0.261081	0.258873	0.271374	0.258872	0.272213	0.284454	0.258006	0.258007	0.259802	0.259801	0.272219	0.258957	0.258957	0.358343	0.372543	0.386544	0.340058	0.231774	0.353724	0.379488	0.338455	0.372186	0.333022	0.345021	0.368486	0.359962	0.375824	0.387702	0.362916	0.243458	0.366512	0.388896	0.340922	0.373071	0.362917	0.35799	0.377683	0.491201
cv 888	0.263601	0.24904	0.263601	0.251197	0.273039	0.254686	0.254675	0.263601	0.263582	0.251198	0.254656	0.254648	0.263203	0.252166	0.263205	0.248753	0.27789	0.263205	0.263205	0.263205	0.263207	0.248761	0.263205	0.263205	0.375327	0.291943	0.352762	0.359511	0.275689	0.359511	0.352816	0.379046	0.353854	0.362878	0.362878	0.356434	0.370949	0.297555	0.365596	0.367234	0.293572	0.367234	0.370636	0.378354	0.367457	0.367234	0.371434	0.373869	0.470073
cv 889	0.286068	0.257833	0.286068	0.26587	0.251639	0.27538	0.275354	0.26633	0.266334	0.252138	0.266769	0.266777	0.308366	0.26333	0.308366	0.265263	0.25557	0.297716	0.299411	0.287171	0.287173	0.265263	0.287171	0.287112	0.396429	0.36853	0.38913	0.385041	0.276044	0.396362	0.38913	0.370121	0.378135	0.376514	0.383452	0.378136	0.40725	0.382363	0.403726	0.381352	0.304074	0.393527	0.407505	0.387317	0.395619	0.381352	0.386647	0.399373	0.509065
cv 890	0.309588	0.236858	0.270286	0.296168	0.2937	0.301843	0.270946	0.311072	0.270868	0.296168	0.30184	0.270859	0.299665	0.240984	0.283963	0.2988	0.296039	0.299822	0.283967	0.299664	0.283962	0.298798	0.299823	0.283957	0.271044	0.263008	0.277024	0.273026	0.208755	0.273663	0.277023	0.269381	0.277023	0.274541	0.273828	0.277025	0.289571	0.261408	0.289528	0.27989	0.229924	0.277906	0.276432	0.287318	0.289784	0.279889	0.278507	0.277397	0.48887
[truncated: 110 more rows]
[truncated: 119 more columns]

## Sheet: Parents glasshouse
method:	gBLUP	gBLUP	gBLUP	gBLUP	gBLUP	gBLUP	gBLUP	RKHS	RKHS	RKHS	RKHS	RKHS	RKHS	RKHS	gBLUP	gBLUP	gBLUP	gBLUP	gBLUP	gBLUP	gBLUP	RKHS	RKHS	RKHS	RKHS	RKHS	RKHS	RKHS
[truncated: 1,002 more rows]

[truncated: 3 more sheets: Hybrids glasshouse, add + dom + epi, Growth traits and heterosis]
